# Supplementary material for: In-silico identification and characterization of O-methyltransferase gene family in peanut (Arachis hypogaea L.) reveals their putative roles in development and stress tolerance
Source: Front Plant Sci. 2023 Mar 31;14:1145624. doi: 10.3389/fpls.2023.1145624 (PMC10102615; doi:10.3389/fpls.2023.1145624)
Supplement: Supplementary file 1 [file DataSheet_1.zip]

Archive with 10 entries (9 files):
- Supplementary Materials/
- Supplementary Materials/Supplementary Figures.docx
- Supplementary Materials/Supplementary Table 1.xlsx
- Supplementary Materials/Supplementary Table 2.xlsx
- Supplementary Materials/Supplementary Table 3.xlsx
- Supplementary Materials/Supplementary Table 4.xlsx
- Supplementary Materials/Supplementary Table 5.xlsx
- Supplementary Materials/Supplementary Table 6.xlsx
- Supplementary Materials/Supplementary Table 7.xlsx
- Supplementary Materials/Supplementray Table 8.xlsx
