# Supplementary material for: In-silico identification and characterization of O-methyltransferase gene family in peanut (Arachis hypogaea L.) reveals their putative roles in development and stress tolerance
Source: Front Plant Sci. 2023 Mar 31;14:1145624. doi: 10.3389/fpls.2023.1145624 (PMC10102615; doi:10.3389/fpls.2023.1145624)
Supplement: Supplementary file 1 [file DataSheet_1.zip › Supplementary Materials/Supplementary Table 1.xlsx]

## Sheet: Sheet1
Supplementary Table1: Primers used for qRT-PCR analysis
Gene	Forward Primer	Reverse Primer
AhOMT7	TGCTGGAAGGCTATACACCGA	TGGTAGGTTCGTTCCTTCCCT
AhOMT18	ACGGCATGGCAAGTGATGCT	CAGTTCCAGTGCCTCCACCA
AhOMT33	GGTGGTGTGATCGGCTACGA	CAGCTGATCCGACGGCAGAG
AhOMT34	TCACCTTTCTCCGGCTGACA	AGCCTCAACATGCGGTCCAG
AhOMT35	CAACGCATGCTTCGCTTGCT	CCGCCACGAATGGCCAAGTA
AhOMT46	GCTCGGCATCGCCGACATAA	GCTCCGTACAGCGTGTCTCC
AhOMT61	TCGCCGTCTATACGAGATCACC	AGCTGTGGTTCCATTTCCACCA
AhOMT71	TGAAAGTTCCACTGGCTAAGGT	AGGGTCAAGCATAAGGTCAACCA
AhOMT93	TGTGGGTGATGCCGATGGTG	ACATGCATGCCATGAGCCCTA
AhOMT106	ATGGTGTGCACGGCAAGGAT	GTGGCAACAACATGCGGCAA
AhOMT113	CGTGGACGCAGACAAGGACA	GGTGCGACCACAGACCCATT
AhOMT116	CCCTCGTCGCCGTCATCAAT	CTGGCCAGCAAGCGGAGAAT
AhActin	GAGGAGAATCAGAAGCAAGTC	CATATACAGCATAGCGGCACTC
