# Supplementary material for: In-silico identification and characterization of O-methyltransferase gene family in peanut (Arachis hypogaea L.) reveals their putative roles in development and stress tolerance
Source: Front Plant Sci. 2023 Mar 31;14:1145624. doi: 10.3389/fpls.2023.1145624 (PMC10102615; doi:10.3389/fpls.2023.1145624)
Supplement: Supplementary file 1 [file DataSheet_1.zip › Supplementary Materials/Supplementary Table 2.xlsx]

## Sheet: Sheet1
Supplementary Table 2: Identified OMT genes in Arachis duranensis genome and their physicochemical properties.
ID	Renamed	Chromosome	Start	End	Protein (aa)	CDS (bp)	Exons	MW (KDa)	pI	Sub-cellular localization
Aradu.GM6GU.1	AdOMT1	A01	13556366	13560097	244	735	5	27758	5.71	Cytoplasmic
Aradu.CLF8Y.1	AdOMT2	A01	13791720	13795581	243	732	5	27673	5.29	Cytoplasmic
Aradu.F84AW.1	AdOMT3	A01	33268984	33270761	331	996	3	35877.6	5.54	Cytoplasmic
Aradu.FEK42.1	AdOMT4	A02	5070320	5082785	293	882	5	32072.9	5.13	Cytoplasmic
Aradu.T768T.1	AdOMT5	A02	5098109	5101858	354	1065	5	38881.6	5.24	Cytoplasmic
Aradu.97Y2Q.1	AdOMT6	A02	5119132	5122921	339	1020	5	37483	5.23	Cytoplasmic
Aradu.C7P1W.1	AdOMT7	A02	65327471	65330563	229	690	5	25721.5	5.21	Cytoplasmic
Aradu.UNY97.1	AdOMT8	A03	18241874	18244074	353	1062	3	39373.4	5.62	Cytoplasmic
Aradu.38TXW.1	AdOMT9	A03	20450155	20452536	361	1086	2	40467.7	6.06	Cytoplasmic
Aradu.P5H21.1	AdOMT10	A03	20501096	20503462	362	1089	2	40891	5.69	Cytoplasmic
Aradu.26PEH.1	AdOMT11	A03	30369786	30370604	184	555	4	20810.3	5.12	Cytoplasmic
Aradu.ND98C.1	AdOMT12	A03	92070805	92071983	295	888	4	32867.7	7	Cytoplasmic
Aradu.Y6TV9.1	AdOMT13	A03	119966148	119967444	365	1098	2	41012.8	5.73	Cytoplasmic
Aradu.0H1MY.1	AdOMT14	A04	118701726	118704212	363	1092	3	40941.1	5.38	Cytoplasmic
Aradu.5K56I.1	AdOMT15	A04	118942486	118959689	369	1110	5	42273.2	6.12	Cytoplasmic
Aradu.G9YML.1	AdOMT16	A04	118974717	118989757	474	1425	7	53106.1	5.94	Cytoplasmic
Aradu.K52EF.1	AdOMT17	A04	119009650	119012750	321	966	4	36318.7	5.77	Cytoplasmic
Aradu.TFZ3E.1	AdOMT18	A04	119767880	119790345	1021	3066	8	115699	5.49	Cytoplasmic
Aradu.JB8ME.1	AdOMT19	A04	119807397	119809419	362	1089	2	41104.4	4.9	Cytoplasmic
Aradu.RS75T.1	AdOMT20	A04	119825536	119827677	325	978	2	36702.3	5.27	Cytoplasmic
Aradu.8E3JX.1	AdOMT21	A04	119838598	119840979	330	993	3	36967	5.68	Cytoplasmic
Aradu.I9K2A.1	AdOMT22	A04	121364675	121380589	754	2265	9	83999.6	5.87	Cytoplasmic
Aradu.W25G0.1	AdOMT23	A05	79570070	79571228	111	336	3	12746.9	7.51	Cytoplasmic
Aradu.J1ZY0.1	AdOMT24	A05	81576035	81579246	370	1113	2	41370.4	5.34	Cytoplasmic
Aradu.B2VW6.1	AdOMT25	A05	81583671	81584577	104	315	3	12284	6.74	Cytoplasmic
Aradu.M62BY.1	AdOMT26	A05	88650688	88654638	220	663	5	24344.2	4.9	Cytoplasmic
Aradu.LA1WX.1	AdOMT27	A05	108905726	108907791	362	1089	4	40219.3	5.85	Periplasmic/Cytoplasmic
Aradu.90T3L.1	AdOMT28	A07	16631641	16636800	358	1077	4	39492.1	5.23	Cytoplasmic
Aradu.YE87J.1	AdOMT29	A07	16641074	16647622	366	1101	4	40551.7	5.38	Cytoplasmic
Aradu.08WFG.1	AdOMT30	A07	16732854	16736280	238	717	3	26675.1	6.37	Cytoplasmic
Aradu.94FCJ.1	AdOMT31	A07	16759084	16765821	383	1152	6	42437	5.89	Cytoplasmic
Aradu.L1Q1S.1	AdOMT32	A07	16836985	16839740	367	1104	4	40400.5	5.87	Cytoplasmic
Aradu.18ZP1.1	AdOMT33	A07	19285241	19287256	334	1005	3	37589.7	6.64	Cytoplasmic
Aradu.P6RI2.1	AdOMT34	A07	19397296	19399177	360	1083	2	40509.7	5.2	Cytoplasmic
Aradu.G3PK3.1	AdOMT35	A07	19519279	19521293	359	1080	2	40469.8	5.23	Cytoplasmic
Aradu.NLW2Z.1	AdOMT36	A07	19655243	19665723	363	1092	2	40818.3	5.26	Cytoplasmic
Aradu.BM2KZ.1	AdOMT37	A07	19800962	19809703	365	1098	2	40817.1	5.55	Cytoplasmic
Aradu.BE3I6.1	AdOMT38	A07	19880409	19882144	336	1011	2	37959	5.95	Cytoplasmic
Aradu.22D8R.1	AdOMT39	A07	20213760	20216860	363	1092	2	41216.7	5.75	Cytoplasmic
Aradu.5ZL92.1	AdOMT40	A07	20527099	20531308	358	1077	3	40388.7	5.27	Cytoplasmic
Aradu.Y0X5G.1	AdOMT41	A07	20639354	20639773	104	315	3	11785.4	5.48	Periplasmic
Aradu.Y4SI2.1	AdOMT42	A07	20681802	20684027	363	1092	2	40796.3	5.56	Periplasmic/Cytoplasmic
Aradu.IW8UJ.1	AdOMT43	A07	20688825	20689170	114	345	1	12263.2	4.86	Cytoplasmic
Aradu.L0PWQ.1	AdOMT44	A07	20772536	20775095	364	1095	2	40883.4	5.47	Cytoplasmic
Aradu.6XW4F.1	AdOMT45	A07	76031963	76034897	276	831	3	30322.8	6.09	Periplasmic/Cytoplasmic
Aradu.E91AT.1	AdOMT46	A07	77908359	77911743	319	960	9	35701.1	8.51	OuterMembrane/
Aradu.0G0TP.1	AdOMT47	A08	31249740	31251919	376	1131	3	42424.1	6.28	Cytoplasmic
Aradu.2QX0T.1	AdOMT48	A08	45390368	45392781	377	1134	3	42882.7	6.52	Cytoplasmic
Aradu.C09GA.1	AdOMT49	A09	1935755	1938509	367	1104	3	41471.8	5.66	Cytoplasmic
Aradu.X3YIU.1	AdOMT50	A10	2352906	2354681	361	1086	2	40875.4	5.52	Cytoplasmic
Aradu.33RJC.1	AdOMT51	A10	5992976	5993747	144	435	2	15735.5	5.8	Cytoplasmic
Aradu.36SI6.1	AdOMT52	A10	34112239	34114488	248	747	5	27918	5.54	Cytoplasmic
Aradu.T2I1E.1	AdOMT53	A10	66044268	66051145	365	1098	4	40023.6	5.67	Periplasmic
Aradu.18W20.1	AdOMT54	A10	82809681	82812381	360	1083	4	40358.1	5.49	Cytoplasmic
Aradu.Y47QS.1	AdOMT55	A10	82828237	82834368	366	1101	4	40527.7	6.09	Periplasmic
Aradu.FH5C7.1	AdOMT56	A10	83141788	83143053	188	567	2	20800	6.96	Cytoplasmic/Periplasmic
Aradu.PF1EJ.1	AdOMT57	A10	109090616	109121160	1760	5283	22	194763	5.78	Cytoplasmic
Aradu.RW4KA.1	AdOMT58	A10	109124519	109125889	124	375	3	14100.3	5.82	Cytoplasmic
