# Supplementary material for: In-silico identification and characterization of O-methyltransferase gene family in peanut (Arachis hypogaea L.) reveals their putative roles in development and stress tolerance
Source: Front Plant Sci. 2023 Mar 31;14:1145624. doi: 10.3389/fpls.2023.1145624 (PMC10102615; doi:10.3389/fpls.2023.1145624)
Supplement: Supplementary file 1 [file DataSheet_1.zip › Supplementary Materials/Supplementary Table 3.xlsx]

## Sheet: Sheet1
Supplementary Table 3: Identified OMT genes in Arachis ipaensis genome and their physicochemical properties.
ID	Renamed	Chromosome	Start	End	Protein (aa)	CDS (bp)	Exons	MW (KDa)	pI	Sub-cellular localization
Araip.JD4SK.1	AiOMT1	B01	18601089	18603692	199	600	4	22597	5.64	Cytoplasmic
Araip.UGN58.1	AiOMT2	B01	18342360	18347343	222	669	4	25398.5	5.98	Cytoplasmic
Araip.U1V6F.1	AiOMT3	B01	39666475	39667846	368	1107	2	40200.4	5.07	Cytoplasmic
Araip.SX3RK.1	AiOMT4	B02	6344961	6349188	414	1245	5	45516.6	5.34	Cytoplasmic
Araip.E3E4E.1	AiOMT5	B02	6373749	6385341	508	1527	7	55814.8	5.06	Cytoplasmic
Araip.V76V7.1	AiOMT6	B02	76798592	76802396	229	690	5	25723.6	5.21	Cytoplasmic
Araip.1FA5F.1	AiOMT7	B03	20823300	20827100	379	1140	3	42443.9	5.54	Cytoplasmic
Araip.M2RMY.1	AiOMT8	B03	22994133	22999838	362	1089	2	40750.2	5.88	Cytoplasmic/Mitochondrial
Araip.987DS.1	AiOMT9	B03	23081181	23083330	342	1029	2	38553.5	6.13	Cytoplasmic
Araip.BYS6X.1	AiOMT10	B03	23130721	23132578	362	1089	2	40836.9	5.62	Cytoplasmic
Araip.HV4K1.1	AiOMT11	B03	33476561	33477973	92	279	2	10121.6	6.39	Mitochondrial/Cytoplasmic
Araip.91PPR.1	AiOMT12	B03	120964466	120965656	365	1098	2	41041.8	5.66	Cytoplasmic
Araip.MU5BG.1	AiOMT13	B04	92386689	92390146	139	420	3	15713.1	5.14	Cytoplasmic
Araip.ZX2QX.1	AiOMT14	B04	99630445	99632661	426	1281	5	48041.2	5.01	Cytoplasmic
Araip.6K01Z.1	AiOMT15	B04	128555800	128558933	198	597	4	22907.6	8.35	PlasmaMembrane/Cytoplasmic
Araip.HY6IN.1	AiOMT16	B04	128614440	128616407	268	807	2	29803.3	5.15	Cytoplasmic
Araip.235Y1.1	AiOMT17	B04	128886904	128889955	367	1104	3	42075.6	5.55	Cytoplasmic
Araip.Q706W.1	AiOMT18	B04	128942890	128953801	440	1323	4	50408.3	5.94	Cytoplasmic
Araip.4IT0A.1	AiOMT19	B04	128975434	128977948	187	564	3	20904.8	4.56	Cytoplasmic
Araip.ANY9A.1	AiOMT20	B04	128995805	128997572	221	666	4	24200.5	8.83	Extracellular/Chloroplast
Araip.FWA1T.1	AiOMT21	B04	129002030	129004191	363	1092	3	41410.2	5.6	Cytoplasmic
Araip.E7SM4.1	AiOMT22	B04	129052736	129055132	331	996	3	37098.7	5.09	Cytoplasmic
Araip.0KB3T.1	AiOMT23	B04	129856693	129876317	652	1959	5	73452.5	5.41	Cytoplasmic
Araip.Z39M8.1	AiOMT24	B04	129899619	129901431	362	1089	2	40819	5.04	Cytoplasmic
Araip.4Y0L7.1	AiOMT25	B04	129914513	129917020	359	1080	3	40299	6.38	Cytoplasmic
Araip.J7V7Q.1	AiOMT26	B04	131604497	131606251	320	963	3	36017	7.66	Cytoplasmic
Araip.D84AH.1	AiOMT27	B04	131672389	131674852	364	1095	3	40878.7	5.75	Cytoplasmic
Araip.P0HV6.1	AiOMT28	B04	131691348	131699104	578	1737	7	64845.9	5.61	Cytoplasmic
Araip.UFK1C.1	AiOMT29	B05	22010635	22011610	232	699	2	25463.9	5.59	Extracellular
Araip.MVL7G.1	AiOMT30	B05	90130853	90131429	84	255	2	9722.1	4.65	Extracellular
Araip.GNP9H.1	AiOMT31	B05	121552415	121557081	170	513	4	19031.7	5.92	PlasmaMembrane
Araip.XGB85.1	AiOMT32	B05	140035469	140037169	186	561	3	20510.8	5.09	Cytoplasmic
Araip.09YU8.1	AiOMT33	B05	145555784	145560863	439	1320	5	49176.5	5.78	Cytoplasmic
Araip.Z8IVG.1	AiOMT34	B05	149386730	149388493	356	1071	4	39624.4	5.56	Cytoplasmic
Araip.PLA9S.1	AiOMT35	B06	20316240	20317990	301	906	7	33291.2	5.71	Cytoplasmic
Araip.SEQ6D.1	AiOMT36	B06	56929185	56933478	86	261	5	9745.39	8.68	Nuclear/Chloroplast
Araip.XPM4C.1	AiOMT37	B07	17416078	17418006	229	690	3	25587.9	7.77	Cytoplasmic
Araip.7J18V.1	AiOMT38	B07	17442404	17445788	291	876	5	33166.6	5.99	Cytoplasmic
Araip.78KBA.1	AiOMT39	B07	17509170	17513071	267	804	3	29446	4.81	Cytoplasmic
Araip.JG4ZU.1	AiOMT40	B07	17555932	17559849	267	804	3	29444.9	4.7	Cytoplasmic
Araip.PH76I.1	AiOMT41	B07	17653508	17654989	287	864	3	31441.5	5.51	PlasmaMembrane/Cytoplasmic
Araip.A6765.1	AiOMT42	B07	17670233	17670784	102	309	2	11554.6	5.72	Cytoplasmic
Araip.CV2LL.1	AiOMT43	B07	17671060	17671641	68	207	2	7830.15	6.48	Nuclear/Mitochondrial
Araip.FHV1D.1	AiOMT44	B07	17794376	17797923	367	1104	4	40481.7	5.71	Cytoplasmic
Araip.R6197.1	AiOMT45	B07	18379294	18381373	365	1098	2	40981.2	5.38	Cytoplasmic
Araip.T62PH.1	AiOMT46	B07	20856132	20858476	366	1101	2	41347	5.86	Cytoplasmic
Araip.EY5S9.1	AiOMT47	B07	20997823	20999712	379	1140	3	42743.1	5.09	Cytoplasmic
Araip.3PK0P.1	AiOMT48	B07	21036828	21040104	363	1092	2	40924.4	5.53	Cytoplasmic
Araip.P8FYF.1	AiOMT49	B07	21168976	21173220	366	1101	2	41126.6	5.9	Cytoplasmic
Araip.26VYY.1	AiOMT50	B07	21462061	21464133	363	1092	2	41178.5	5.48	Cytoplasmic
Araip.XRT0H.1	AiOMT51	B07	21538136	21540632	376	1131	2	42715.6	5.29	Cytoplasmic
Araip.FSX29.1	AiOMT52	B07	21826274	21828752	364	1095	2	40705	5.3	Cytoplasmic
Araip.6SW2U.1	AiOMT53	B08	43530033	43537015	357	1074	4	39647.3	6.08	Cytoplasmic
Araip.7H21U.1	AiOMT54	B08	55519160	55522642	301	906	8	33164.3	8.92	Chloroplast/Mitochondrial
Araip.94GCY.1	AiOMT55	B08	125238454	125240694	367	1104	3	41630	5.82	Cytoplasmic
Araip.41VVU.1	AiOMT56	B09	76754673	76757171	398	1197	6	44022	6.84	Cytoplasmic
Araip.F7Y06.1	AiOMT57	B09	105346461	105349308	127	384	5	14781.4	9.08	Extracellular
Araip.XER0C.1	AiOMT58	B09	139689029	139689652	176	531	2	20075.2	5.17	Cytoplasmic
Araip.WDY6V.1	AiOMT59	B10	3967180	3968615	362	1089	2	40962.4	5.53	Cytoplasmic
Araip.VAV3K.1	AiOMT60	B10	20336809	20339205	204	615	4	23059.3	6.07	Cytoplasmic
Araip.RK1ZX.1	AiOMT61	B10	73456004	73457702	228	687	4	26121.9	5.52	Cytoplasmic
Araip.J3PJ2.1	AiOMT62	B10	91517023	91524694	403	1212	4	44371.7	6.89	Cytoplasmic
Araip.TGC2W.1	AiOMT63	B10	106623100	106633122	707	2124	8	78869.4	5.84	Cytoplasmic
Araip.B4ZM8.1	AiOMT64	B10	107123379	107123730	79	240	2	8826.21	8.96	Cytoplasmic/Nuclear/Mitochondrial
Araip.1D0U5.1	AiOMT65	B10	135843553	135845391	395	1188	4	44254.6	6.12	Cytoplasmic
Araip.8JZ6X.1	AiOMT66	B10	135858386	135871691	654	1965	10	72280.8	5.94	Cytoplasmic
Araip.007DT.1	AiOMT67	B10	135871757	135882633	697	2094	8	77141.8	5.65	Cytoplasmic
Araip.Z3XZX.1	AiOMT68	B10	135886517	135888977	348	1047	4	38980	6.5	Cytoplasmic
