# Supplementary material for: In-silico identification and characterization of O-methyltransferase gene family in peanut (Arachis hypogaea L.) reveals their putative roles in development and stress tolerance
Source: Front Plant Sci. 2023 Mar 31;14:1145624. doi: 10.3389/fpls.2023.1145624 (PMC10102615; doi:10.3389/fpls.2023.1145624)
Supplement: Supplementary file 1 [file DataSheet_1.zip › Supplementary Materials/Supplementary Table 4.xlsx]

## Sheet: Sheet1
Supplementay Table 4: Top 10 identified conserved motif in AhOMT proteins
Motif	Logo	E-value	Sites	Width
1	ESVPNGDAIFMKWILHDWSDEHCLKVLKNCHKAIPEDGK	7.2e-2071	82	39
2	VFEGLESLVDVGGGTGTVAKAIAKAFPQ	2.1e-1571	96	28
3	LYEITLGKPLWEYLDKNPRLLGLFNDAM	1.7e-1084	92	28
4	LKCIVFDLPHVVKNLKGCNNL	1.6e-1014	93	21
5	GKERTEKEWAKLFFSSGFSNY	1.0e-896	84	21
6	MSLKCAIDLGIPDAIHNHGQP	1.5e-867	88	21
7	MPLSQLVASLQIHPSKTSFVHRLMRILVHSNFF	4.5e-1058	54	33
8	NEEKEAYALTIASKLLVKGTQ	9.7e-625	85	21
9	ASESFKAQALVYRHMFSILDS	7.2e-493	53	21
10	DPIFTKPWHQLSTWFRNDDAT	4.1e-488	61	21
