# Supplementary material for: In-silico identification and characterization of O-methyltransferase gene family in peanut (Arachis hypogaea L.) reveals their putative roles in development and stress tolerance
Source: Front Plant Sci. 2023 Mar 31;14:1145624. doi: 10.3389/fpls.2023.1145624 (PMC10102615; doi:10.3389/fpls.2023.1145624)
Supplement: Supplementary file 1 [file DataSheet_1.zip › Supplementary Materials/Supplementary Table 5.xlsx]

## Sheet: Sheet1
Supplementary Table 5: Predicted miRNAs targetting the AhOMT genes.
miRNA_Acc.	Target_Acc.	Expectation	UPE$	miRNA_start	miRNA_end	Target_start	Target_end	miRNA_aligned_fragment	alignment	Target_aligned_fragment	Inhibition	Multiplicity
ahy-miR156a	AhOMT52	4.5	-1	1	20	245	264	UGACAGAAGAGAGAGAGCAC	:::: .::::::::: :.	UGGCUCGUUCUCUUCUGACG	Cleavage	1
ahy-miR156a	AhOMT53	4.5	-1	1	20	254	273	UGACAGAAGAGAGAGAGCAC	:::: .::::::::: :.	UGGCUCGUUCUCUUCUGACG	Cleavage	1
ahy-miR156c	AhOMT52	4.5	-1	1	21	245	265	UUGACAGAAGAGAGAGAGCAC	:::: .::::::::: :.	UGGCUCGUUCUCUUCUGACGU	Cleavage	1
ahy-miR156c	AhOMT53	4.5	-1	1	21	254	274	UUGACAGAAGAGAGAGAGCAC	:::: .::::::::: :.	UGGCUCGUUCUCUUCUGACGU	Cleavage	1
ahy-miR167-3p	AhOMT11	4.5	-1	1	21	469	489	AGAUCAUGUGGCAGUUUCACC	: :::::::::. .: :.:::	GUUGAAACUGCUUUAGGGUCU	Cleavage	1
ahy-miR167-3p	AhOMT88	4.5	-1	1	21	475	495	AGAUCAUGUGGCAGUUUCACC	: :::::::::. .: :.:::	GUUGAAACUGCUUUAGGGUCU	Cleavage	1
ahy-miR3513-3p	AhOMT49	4.5	-1	1	21	761	781	UUGAUAAGAUAGAAAUUGUAU	:.::. ::::.:.::.:..:	CUGCAGAUUCUGUUUUGUUGA	Cleavage	1
ahy-miR3513-5p	AhOMT51	4.5	-1	1	21	489	509	UUAAUUUCUGAGUUUGUCAUC	:: ::::::: ::::::::.	GAAGACAAACAAAGAAAUUAG	Translation	1
ahy-miR3521	AhOMT83	4.5	-1	1	21	972	992	UGGUGAGUCGUAUACAUACUG	:: ::: :::. :.::::::	AAGCAUGCAUAUUAUUCACCA	Cleavage	1
ahy-miR156a	AhOMT37	5	-1	1	20	245	264	UGACAGAAGAGAGAGAGCAC	:::: .:::::::: ::	UGGCUCAUUCUCUUCUCUCU	Cleavage	1
ahy-miR156a	AhOMT38	5	-1	1	20	245	264	UGACAGAAGAGAGAGAGCAC	:::: .::::::::: :	UGGCUCAUUCUCUUCUGACU	Cleavage	1
ahy-miR156a	AhOMT55	5	-1	1	20	245	264	UGACAGAAGAGAGAGAGCAC	:::: .:::::::: ::	UGGCUCGUUCUCUUCUCUCU	Cleavage	1
ahy-miR156a	AhOMT54	5	-1	1	20	245	264	UGACAGAAGAGAGAGAGCAC	:::: .:::::::: ::	UGGCUCAUUCUCUUCUCUCU	Cleavage	1
ahy-miR156c	AhOMT34	5	-1	1	21	363	383	UUGACAGAAGAGAGAGAGCAC	::::::.::: :: :.::	CGUCUCUCUUUCUGCUCUUAA	Cleavage	1
ahy-miR156c	AhOMT114	5	-1	1	21	477	497	UUGACAGAAGAGAGAGAGCAC	::::::.::: :: :.::	CGUCUCUCUUUCUGCUCUUAA	Cleavage	1
ahy-miR156c	AhOMT87	5	-1	1	21	642	662	UUGACAGAAGAGAGAGAGCAC	: ::::. ::::::::..	GAUCGCUCUUGCUUCUGUCGG	Translation	1
ahy-miR160-3p	AhOMT25	5	-1	1	21	350	370	GCAUGAAGGGAGUCACGCAGG	.: :.::::: ::.:: ::::	UCAGUGUGACGCCUUUGAUGC	Translation	1
ahy-miR160-3p	AhOMT100	5	-1	1	21	26	46	GCAUGAAGGGAGUCACGCAGG	.: :.::::: ::.:: ::::	UCAGUGUGACACCUUUGAUGC	Translation	1
ahy-miR160-3p	AhOMT103	5	-1	1	21	335	355	GCAUGAAGGGAGUCACGCAGG	:.::::: ::.::: :::	UAAGUGUGACGCCUUUCUUGC	Translation	1
ahy-miR160-3p	AhOMT115	5	-1	1	21	1012	1032	GCAUGAAGGGAGUCACGCAGG	..::: :..::.:::: :::	UUUGCUGGGUUCUCUUCUUGC	Cleavage	1
ahy-miR3508	AhOMT15	5	-1	1	21	372	391	UAGAGGGUCCCCAUGUUCUCA	:::: : ::::::::::::	UGAGU-CUUGGGGACCCUCUU	Cleavage	1
ahy-miR3512	AhOMT109	5	-1	1	20	793	812	CGCAAAUGAUGACAAAUAGA	::.:::::::: ::: :.	GCUGUUUGUCAUAAUUGGUC	Cleavage	1
ahy-miR3512	AhOMT31	5	-1	1	20	25	44	CGCAAAUGAUGACAAAUAGA	::.:::::::: ::: :.	GCUGUUUGUCAUAAUUGGUC	Cleavage	1
ahy-miR3512	AhOMT13	5	-1	1	20	739	758	CGCAAAUGAUGACAAAUAGA	::.:::::::: ::: :.	GCUGUUUGUCAUAAUUGGUC	Cleavage	1
ahy-miR3513-3p	AhOMT97	5	-1	1	21	69	89	UUGAUAAGAUAGAAAUUGUAU	:.: :::: ::.:::: ::	UCAUAUUUUCAAUUUUAUAAA	Translation	1
ahy-miR3513-5p	AhOMT39	5	-1	1	21	489	509	UUAAUUUCUGAGUUUGUCAUC	:: ::::::. ::::::::.	GAAGACAAAUAAAGAAAUUAG	Translation	1
ahy-miR3518	AhOMT70	5	-1	1	21	39	59	UGACCUUUGGGGAUAUUCGUG	:: :::....:::::::	AAAUAAGAUCUUUGAAGGUCA	Cleavage	1
ahy-miR3518	AhOMT29	5	-1	1	21	79	98	UGACCUUUGGGGAUAUUCGUG	:.::. :::....:::::::	AAUGAG-AUCUUUGAAGGUCA	Cleavage	1
ahy-miR3518	AhOMT1	5	-1	1	21	43	62	UGACCUUUGGGGAUAUUCGUG	:.::. :::....:::::::	AAUGAG-AUCUUUGAAGGUCA	Cleavage	1
ahy-miR3518	AhOMT80	5	-1	1	21	347	367	UGACCUUUGGGGAUAUUCGUG	: .: :::::.:::. :::..	CUUGUAUAUCUCCAGUGGUUG	Cleavage	1
ahy-miR3519	AhOMT44	5	-1	1	21	25	45	UCAAUCAAUGACAGCAUUUCA	:::::.:::.::::::	AAAAAUGUUGUUAUUGAUGAU	Cleavage	1
ahy-miR3519	AhOMT6	5	-1	1	21	25	45	UCAAUCAAUGACAGCAUUUCA	:::::.:::.::::::	AAAAAUGUUGUUAUUGAUGAU	Cleavage	1
ahy-miR3519	AhOMT43	5	-1	1	21	25	45	UCAAUCAAUGACAGCAUUUCA	:::::.:::.::::::	AAAAAUGUUGUUAUUGAUGCU	Cleavage	1
ahy-miR3519	AhOMT5	5	-1	1	21	25	45	UCAAUCAAUGACAGCAUUUCA	:::::.:::.::::::	AAAAAUGUUGUUAUUGAUGAU	Cleavage	1
ahy-miR3519	AhOMT46	5	-1	1	21	588	608	UCAAUCAAUGACAGCAUUUCA	::.:: :::.:::.::::	AGAGAUUAAGUCGUUGGUUGA	Cleavage	1
ahy-miR3520-3p	AhOMT54	5	-1	1	21	72	92	AAGGGAGACGUUUGAAUUAUC	: .:::::..::.:.:.:	ACUUGUUCAAGUGUUUUCUUC	Cleavage	1
ahy-miR3521	AhOMT57	5	-1	1	21	972	992	UGGUGAGUCGUAUACAUACUG	:: ::: :::. :.:::.::	AAGCAUGCAUAUUAUUCAUCA	Cleavage	1
ahy-miR3521	AhOMT56	5	-1	1	21	972	992	UGGUGAGUCGUAUACAUACUG	:: ::: :::. :.:::.::	AAGCAUGCAUAUUAUUCAUCA	Cleavage	1
ahy-miR394	AhOMT39	5	-1	1	20	456	475	UUGGCAUUCUGUCCACCUCC	.::: :..:::::::::	AAGGGUUUAUGGAAUGCCAA	Cleavage	1
ahy-miR394	AhOMT51	5	-1	1	20	456	475	UUGGCAUUCUGUCCACCUCC	.::: :..:::::::::	AAGGGUUUAUGGAAUGCCAA	Cleavage	1
ahy-miR408-5p	AhOMT13	5	-1	1	21	993	1013	CUGGGAACAGGCAGAGCAUGA	:.: :::: .:::::..:.:	CCGUACUCUUUCUGUUUUCGG	Cleavage	1
ahy-miR408-5p	AhOMT109	5	-1	1	21	1047	1067	CUGGGAACAGGCAGAGCAUGA	:.: :::: .:::::..:.:	CCGUACUCUUUCUGUUUUCGG	Cleavage	1
