# Supplementary material for: In-silico identification and characterization of O-methyltransferase gene family in peanut (Arachis hypogaea L.) reveals their putative roles in development and stress tolerance
Source: Front Plant Sci. 2023 Mar 31;14:1145624. doi: 10.3389/fpls.2023.1145624 (PMC10102615; doi:10.3389/fpls.2023.1145624)
Supplement: Supplementary file 1 [file DataSheet_1.zip › Supplementary Materials/Supplementary Table 6.xlsx]

## Sheet: All clusters
Supplementary Table 6-1: All clusters found in A. hypogea, A. duranensis, A. ipaensis, G. max, and A. thaliana.
A_thaliana|AtOMT9	A_thaliana|AtOMT12	A_thaliana|AtOMT13	A_thaliana|AtOMT14	A_thaliana|AtOMT1	A_thaliana|AtOMT22	A_thaliana|AtOMT23	A_thaliana|AtOMT2	A_thaliana|AtOMT3	A_thaliana|AtOMT4	A_thaliana|AtOMT8
G_max|GmCOMT6	G_max|GmCOMT7	G_max|GmCOMT8	G_max|GmCOMT10	G_max|GmCOMT9	G_max|GmCOMT4	A_duranensis|AdOMT42	A_ipaensis|AiOMT52	A_hypogea|AhOMT105	A_duranensis|AdOMT44
G_max|GmCOMT42	G_max|GmCOMT43	G_max|GmCOMT45	A_hypogea|AhOMT39	A_hypogea|AhOMT51	A_duranensis|AdOMT57	A_ipaensis|AiOMT68	A_ipaensis|AiOMT67	A_hypogea|AhOMT38	A_hypogea|AhOMT52
G_max|GmCOMT12	G_max|GmCOMT11	G_max|GmCOMT13	G_max|GmCOMT14	G_max|GmCOMT15	G_max|GmCOMT16	G_max|GmCOMT17	G_max|GmCOMT18	G_max|GmCOMT20	G_max|GmCOMT19
G_max|GmCOMT53	G_max|GmCOMT51	G_max|GmCOMT54	G_max|GmCOMT55	A_thaliana|AtOMT24	A_duranensis|AdOMT53	A_ipaensis|AiOMT62	A_hypogea|AhOMT114	A_hypogea|AhOMT34
G_max|GmCOMT36	G_max|GmCOMT37	A_thaliana|AtOMT15	A_duranensis|AdOMT55	A_ipaensis|AiOMT53	A_hypogea|AhOMT107	A_duranensis|AdOMT45	A_hypogea|AhOMT36
A_thaliana|AtOMT21	A_thaliana|AtOMT20	G_max|GmCOMT33	A_duranensis|AdOMT3	A_ipaensis|AiOMT3	A_hypogea|AhOMT4	A_hypogea|AhOMT42
G_max|GmCOMT35	G_max|GmCOMT34	A_duranensis|AdOMT47	A_ipaensis|AiOMT7	A_hypogea|AhOMT46	A_duranensis|AdOMT8	A_hypogea|AhOMT9
G_max|GmCOMT38	G_max|GmCOMT40	G_max|GmCOMT41	G_max|GmCOMT39	A_duranensis|AdOMT27	A_ipaensis|AiOMT34	A_hypogea|AhOMT109
A_hypogea|AhOMT5	A_hypogea|AhOMT44	A_hypogea|AhOMT6	G_max|GmCOMT47	A_ipaensis|AiOMT4	A_duranensis|AdOMT5	A_hypogea|AhOMT43
G_max|GmCOMT31	G_max|GmCOMT32	A_duranensis|AdOMT13	A_ipaensis|AiOMT12	A_hypogea|AhOMT50	A_hypogea|AhOMT10
A_hypogea|AhOMT108	A_hypogea|AhOMT27	A_thaliana|AtOMT17	A_duranensis|AdOMT46	A_ipaensis|AiOMT54
A_hypogea|AhOMT65	A_hypogea|AhOMT76	G_max|GmCOMT27	A_duranensis|AdOMT22	A_ipaensis|AiOMT27
A_thaliana|AtOMT18	A_duranensis|AdOMT7	A_ipaensis|AiOMT6	A_hypogea|AhOMT8	A_hypogea|AhOMT45
A_thaliana|AtOMT19	A_duranensis|AdOMT52	A_ipaensis|AiOMT61	A_hypogea|AhOMT33	A_hypogea|AhOMT113
A_duranensis|AdOMT37	A_ipaensis|AiOMT49	A_hypogea|AhOMT24	A_duranensis|AdOMT38	A_hypogea|AhOMT25
A_hypogea|AhOMT2	A_hypogea|AhOMT40	A_duranensis|AdOMT1	A_ipaensis|AiOMT2
A_hypogea|AhOMT115	A_hypogea|AhOMT35	A_duranensis|AdOMT54	A_ipaensis|AiOMT63
A_hypogea|AhOMT93	A_hypogea|AhOMT92	A_hypogea|AhOMT94	A_duranensis|AdOMT31
A_hypogea|AhOMT12	A_hypogea|AhOMT87	A_duranensis|AdOMT26	A_ipaensis|AiOMT32
A_duranensis|AdOMT32	A_ipaensis|AiOMT44	A_hypogea|AhOMT17	A_hypogea|AhOMT95
A_duranensis|AdOMT15	A_ipaensis|AiOMT21	A_hypogea|AhOMT81	A_hypogea|AhOMT61
A_duranensis|AdOMT2	A_ipaensis|AiOMT1	A_hypogea|AhOMT3	A_hypogea|AhOMT41
A_duranensis|AdOMT9	A_ipaensis|AiOMT9	A_hypogea|AhOMT47	A_ipaensis|AiOMT8
A_duranensis|AdOMT24	A_ipaensis|AiOMT33	A_hypogea|AhOMT11	A_hypogea|AhOMT88
A_duranensis|AdOMT50	A_ipaensis|AiOMT59	A_hypogea|AhOMT32	A_hypogea|AhOMT111
A_duranensis|AdOMT21	A_ipaensis|AiOMT25	A_hypogea|AhOMT73	A_hypogea|AhOMT68
A_thaliana|AtOMT10	A_thaliana|AtOMT11	A_thaliana|AtOMT5
G_max|GmCOMT46	G_max|GmCOMT48	G_max|GmCOMT49
A_ipaensis|AiOMT13	A_ipaensis|AiOMT31	A_hypogea|AhOMT31
A_duranensis|AdOMT40	A_ipaensis|AiOMT51	A_hypogea|AhOMT102
A_duranensis|AdOMT39	A_ipaensis|AiOMT50	A_hypogea|AhOMT26
A_duranensis|AdOMT14	A_ipaensis|AiOMT22	A_hypogea|AhOMT83
A_duranensis|AdOMT33	A_ipaensis|AiOMT46	A_hypogea|AhOMT97
A_duranensis|AdOMT36	A_ipaensis|AiOMT48	A_hypogea|AhOMT99
A_duranensis|AdOMT10	A_ipaensis|AiOMT10	A_hypogea|AhOMT49
A_duranensis|AdOMT34	A_ipaensis|AiOMT47	A_hypogea|AhOMT20
G_max|GmCOMT21	G_max|GmCOMT22
G_max|GmCOMT2	G_max|GmCOMT3
A_hypogea|AhOMT84	A_hypogea|AhOMT110
A_hypogea|AhOMT37	A_hypogea|AhOMT54
A_hypogea|AhOMT56	A_hypogea|AhOMT57
A_ipaensis|AiOMT24	A_hypogea|AhOMT67
A_duranensis|AdOMT12	A_ipaensis|AiOMT56
A_duranensis|AdOMT18	A_ipaensis|AiOMT23
A_duranensis|AdOMT49	A_hypogea|AhOMT30
A_duranensis|AdOMT19	A_hypogea|AhOMT75
A_duranensis|AdOMT48	A_hypogea|AhOMT29
A_duranensis|AdOMT29	A_hypogea|AhOMT15
A_duranensis|AdOMT20	A_hypogea|AhOMT74
A_duranensis|AdOMT35	A_hypogea|AhOMT21
A_ipaensis|AiOMT28	A_hypogea|AhOMT71
A_ipaensis|AiOMT55	A_hypogea|AhOMT1
A_ipaensis|AiOMT17	A_hypogea|AhOMT58
A_ipaensis|AiOMT65	A_hypogea|AhOMT55
A_ipaensis|AiOMT57	A_hypogea|AhOMT7
A_ipaensis|AiOMT29	A_hypogea|AhOMT86
A_ipaensis|AiOMT45	A_hypogea|AhOMT18
A_ipaensis|AiOMT18	A_hypogea|AhOMT59
A_ipaensis|AiOMT66	A_hypogea|AhOMT53
A_ipaensis|AiOMT35	A_hypogea|AhOMT89
A_ipaensis|AiOMT37	A_hypogea|AhOMT90

## Sheet: Co-orthologs
Supplementary Table 6-2: Co-orthologous genes among A. hypogea, A. duranensis, A. ipaensis, G. max, and A. thaliana.	Supplementary Table 5-1: All clusters found in A. hypogea, A. duranensis, A. ipaensis, G. max, and A. thaliana.
A_thaliana|AtOMT24	G_max|GmCOMT51	1	15790
A_thaliana|AtOMT24	G_max|GmCOMT53	1	13974
A_thaliana|AtOMT24	G_max|GmCOMT54	1	14959
A_thaliana|AtOMT17	A_hypogea|AhOMT27	1	300
A_thaliana|AtOMT15	G_max|GmCOMT37	1	6147
A_thaliana|AtOMT20	G_max|GmCOMT33	0	5536
A_thaliana|AtOMT20	A_duranensis|AdOMT3	0	9381
A_thaliana|AtOMT20	A_ipaensis|AiOMT3	0	9395
A_thaliana|AtOMT20	A_hypogea|AhOMT4	0	9088
G_max|GmCOMT53	A_duranensis|AdOMT53	1	36282
G_max|GmCOMT53	A_ipaensis|AiOMT62	1	34150
G_max|GmCOMT53	A_hypogea|AhOMT114	1	36610
G_max|GmCOMT53	A_thaliana|AtOMT24	1	13974
G_max|GmCOMT38	A_duranensis|AdOMT27	0	6864
G_max|GmCOMT38	A_ipaensis|AiOMT34	0	6370
G_max|GmCOMT38	A_hypogea|AhOMT109	0	6696
G_max|GmCOMT6	A_duranensis|AdOMT42	0	75607
G_max|GmCOMT6	A_ipaensis|AiOMT52	0	75271
G_max|GmCOMT6	A_hypogea|AhOMT105	0	76691
G_max|GmCOMT41	A_duranensis|AdOMT27	0	79829
G_max|GmCOMT41	A_ipaensis|AiOMT34	0	73052
G_max|GmCOMT41	A_hypogea|AhOMT109	0	77902
G_max|GmCOMT27	A_hypogea|AhOMT65	0	90044
G_max|GmCOMT42	A_duranensis|AdOMT57	0	80963
G_max|GmCOMT42	A_ipaensis|AiOMT68	0	82674
G_max|GmCOMT42	A_hypogea|AhOMT51	0	87375
G_max|GmCOMT42	A_hypogea|AhOMT39	0	86641
G_max|GmCOMT54	A_duranensis|AdOMT53	1	37220
G_max|GmCOMT54	A_ipaensis|AiOMT62	1	35461
G_max|GmCOMT54	A_hypogea|AhOMT114	1	37947
G_max|GmCOMT54	A_thaliana|AtOMT24	1	14959
G_max|GmCOMT9	A_duranensis|AdOMT42	0	85832
G_max|GmCOMT9	A_ipaensis|AiOMT52	0	83592
G_max|GmCOMT9	A_hypogea|AhOMT105	0	85146
G_max|GmCOMT39	A_duranensis|AdOMT27	0	74720
G_max|GmCOMT39	A_ipaensis|AiOMT34	0	68911
G_max|GmCOMT39	A_hypogea|AhOMT109	0	73447
G_max|GmCOMT51	A_thaliana|AtOMT24	1	15790
G_max|GmCOMT7	A_duranensis|AdOMT42	1	4165
G_max|GmCOMT7	A_ipaensis|AiOMT52	1	3157
G_max|GmCOMT7	A_hypogea|AhOMT105	1	5069
G_max|GmCOMT37	A_thaliana|AtOMT15	1	6147
G_max|GmCOMT37	A_duranensis|AdOMT55	0	94345
G_max|GmCOMT37	A_ipaensis|AiOMT53	1	20181
G_max|GmCOMT37	A_hypogea|AhOMT107	1	22402
G_max|GmCOMT4	A_duranensis|AdOMT42	0	98933
G_max|GmCOMT4	A_ipaensis|AiOMT52	0	97031
G_max|GmCOMT4	A_hypogea|AhOMT105	0	98832
G_max|GmCOMT55	A_duranensis|AdOMT53	1	37383
G_max|GmCOMT55	A_ipaensis|AiOMT62	1	35220
G_max|GmCOMT55	A_hypogea|AhOMT114	1	37706
G_max|GmCOMT34	A_duranensis|AdOMT47	1	27610
G_max|GmCOMT34	A_ipaensis|AiOMT7	1	19155
G_max|GmCOMT34	A_hypogea|AhOMT46	1	21303
G_max|GmCOMT43	A_hypogea|AhOMT39	0	89684
G_max|GmCOMT45	A_duranensis|AdOMT57	0	75452
G_max|GmCOMT45	A_ipaensis|AiOMT68	0	80804
G_max|GmCOMT45	A_hypogea|AhOMT51	0	85232
G_max|GmCOMT45	A_hypogea|AhOMT39	0	84262
G_max|GmCOMT47	A_hypogea|AhOMT44	1	2796
G_max|GmCOMT47	A_hypogea|AhOMT5	1	1504
G_max|GmCOMT33	A_thaliana|AtOMT20	0	5536
A_duranensis|AdOMT31	A_hypogea|AhOMT92	1	10328
A_duranensis|AdOMT31	A_hypogea|AhOMT94	1	9267
A_duranensis|AdOMT1	A_hypogea|AhOMT40	0	80903
A_duranensis|AdOMT55	G_max|GmCOMT37	0	94345
A_duranensis|AdOMT54	A_hypogea|AhOMT115	1	27030
A_duranensis|AdOMT57	G_max|GmCOMT42	0	80963
A_duranensis|AdOMT57	G_max|GmCOMT45	0	75452
A_duranensis|AdOMT53	G_max|GmCOMT53	1	36282
A_duranensis|AdOMT53	G_max|GmCOMT54	1	37220
A_duranensis|AdOMT53	G_max|GmCOMT55	1	37383
A_duranensis|AdOMT46	A_hypogea|AhOMT108	0	96064
A_duranensis|AdOMT5	A_hypogea|AhOMT44	1	7141
A_duranensis|AdOMT5	A_hypogea|AhOMT6	1	4847
A_duranensis|AdOMT3	A_thaliana|AtOMT20	0	9381
A_duranensis|AdOMT47	G_max|GmCOMT34	1	27610
A_duranensis|AdOMT42	G_max|GmCOMT4	0	98933
A_duranensis|AdOMT42	G_max|GmCOMT6	0	75607
A_duranensis|AdOMT42	G_max|GmCOMT7	1	4165
A_duranensis|AdOMT42	G_max|GmCOMT9	0	85832
A_duranensis|AdOMT26	A_hypogea|AhOMT87	0	64511
A_duranensis|AdOMT27	G_max|GmCOMT38	0	6864
A_duranensis|AdOMT27	G_max|GmCOMT39	0	74720
A_duranensis|AdOMT27	G_max|GmCOMT41	0	79829
A_ipaensis|AiOMT32	A_hypogea|AhOMT12	0	73732
A_ipaensis|AiOMT7	G_max|GmCOMT34	1	19155
A_ipaensis|AiOMT53	G_max|GmCOMT37	1	20181
A_ipaensis|AiOMT34	G_max|GmCOMT38	0	6370
A_ipaensis|AiOMT34	G_max|GmCOMT39	0	68911
A_ipaensis|AiOMT34	G_max|GmCOMT41	0	73052
A_ipaensis|AiOMT63	A_hypogea|AhOMT35	1	49278
A_ipaensis|AiOMT68	G_max|GmCOMT42	0	82674
A_ipaensis|AiOMT68	G_max|GmCOMT45	0	80804
A_ipaensis|AiOMT68	A_hypogea|AhOMT39	1	41155
A_ipaensis|AiOMT54	A_hypogea|AhOMT27	1	15754
A_ipaensis|AiOMT2	A_hypogea|AhOMT2	0	88625
A_ipaensis|AiOMT62	G_max|GmCOMT53	1	34150
A_ipaensis|AiOMT62	G_max|GmCOMT54	1	35461
A_ipaensis|AiOMT62	G_max|GmCOMT55	1	35220
A_ipaensis|AiOMT52	G_max|GmCOMT4	0	97031
A_ipaensis|AiOMT52	G_max|GmCOMT6	0	75271
A_ipaensis|AiOMT52	G_max|GmCOMT7	1	3157
A_ipaensis|AiOMT52	G_max|GmCOMT9	0	83592
A_ipaensis|AiOMT31	A_hypogea|AhOMT31	0	2789
A_ipaensis|AiOMT3	A_thaliana|AtOMT20	0	9395
A_hypogea|AhOMT2	A_ipaensis|AiOMT2	0	88625
A_hypogea|AhOMT109	G_max|GmCOMT38	0	6696
A_hypogea|AhOMT109	G_max|GmCOMT39	0	73447
A_hypogea|AhOMT109	G_max|GmCOMT41	0	77902
A_hypogea|AhOMT115	A_duranensis|AdOMT54	1	27030
A_hypogea|AhOMT5	G_max|GmCOMT47	1	1504
A_hypogea|AhOMT108	A_duranensis|AdOMT46	0	96064
A_hypogea|AhOMT94	A_duranensis|AdOMT31	1	9267
A_hypogea|AhOMT107	G_max|GmCOMT37	1	22402
A_hypogea|AhOMT114	G_max|GmCOMT53	1	36610
A_hypogea|AhOMT114	G_max|GmCOMT54	1	37947
A_hypogea|AhOMT114	G_max|GmCOMT55	1	37706
A_hypogea|AhOMT39	G_max|GmCOMT45	0	84262
A_hypogea|AhOMT39	G_max|GmCOMT42	0	86641
A_hypogea|AhOMT39	G_max|GmCOMT43	0	89684
A_hypogea|AhOMT39	A_ipaensis|AiOMT68	1	41155
A_hypogea|AhOMT27	A_thaliana|AtOMT17	1	300
A_hypogea|AhOMT27	A_ipaensis|AiOMT54	1	15754
A_hypogea|AhOMT65	G_max|GmCOMT27	0	90044
A_hypogea|AhOMT51	G_max|GmCOMT42	0	87375
A_hypogea|AhOMT51	G_max|GmCOMT45	0	85232
A_hypogea|AhOMT35	A_ipaensis|AiOMT63	1	49278
A_hypogea|AhOMT44	A_duranensis|AdOMT5	1	7141
A_hypogea|AhOMT44	G_max|GmCOMT47	1	2796
A_hypogea|AhOMT46	G_max|GmCOMT34	1	21303
A_hypogea|AhOMT4	A_thaliana|AtOMT20	0	9088
A_hypogea|AhOMT12	A_ipaensis|AiOMT32	0	73732
A_hypogea|AhOMT31	A_ipaensis|AiOMT31	0	2789
A_hypogea|AhOMT105	G_max|GmCOMT4	0	98832
A_hypogea|AhOMT105	G_max|GmCOMT6	0	76691
A_hypogea|AhOMT105	G_max|GmCOMT7	1	5069
A_hypogea|AhOMT105	G_max|GmCOMT9	0	85146
A_hypogea|AhOMT87	A_duranensis|AdOMT26	0	64511
A_hypogea|AhOMT6	A_duranensis|AdOMT5	1	4847
A_hypogea|AhOMT40	A_duranensis|AdOMT1	0	80903
A_hypogea|AhOMT92	A_duranensis|AdOMT31	1	10328

## Sheet: In-paralogs
Supplementary Table 6-3: In-paralogous genes in A. hypogea, A. duranensis, A. ipaensis, G. max, and A. thaliana.
A_thaliana|AtOMT9	A_thaliana|AtOMT12	0	75659		G_max|GmCOMT35	G_max|GmCOMT34	1	28669		A_ipaensis|AiOMT13	A_ipaensis|AiOMT31	1	0		A_hypogea|AhOMT84	A_hypogea|AhOMT110	0	1557
A_thaliana|AtOMT9	A_thaliana|AtOMT13	1	18955		G_max|GmCOMT21	G_max|GmCOMT22	0	87890		A_ipaensis|AiOMT31	A_ipaensis|AiOMT13	1	0		A_hypogea|AhOMT2	A_hypogea|AhOMT40	0	79130
A_thaliana|AtOMT9	A_thaliana|AtOMT14	1	17308		G_max|GmCOMT53	G_max|GmCOMT51	1	27077							A_hypogea|AhOMT115	A_hypogea|AhOMT35	1	17910
A_thaliana|AtOMT9	A_thaliana|AtOMT1	0	79312		G_max|GmCOMT53	G_max|GmCOMT54	1	25911							A_hypogea|AhOMT5	A_hypogea|AhOMT44	1	10835
A_thaliana|AtOMT9	A_thaliana|AtOMT22	0	78656		G_max|GmCOMT53	G_max|GmCOMT55	1	26193							A_hypogea|AhOMT5	A_hypogea|AhOMT6	1	10072
A_thaliana|AtOMT9	A_thaliana|AtOMT23	0	98676		G_max|GmCOMT38	G_max|GmCOMT40	0	75600							A_hypogea|AhOMT37	A_hypogea|AhOMT54	1	11851
A_thaliana|AtOMT9	A_thaliana|AtOMT2	0	79266		G_max|GmCOMT38	G_max|GmCOMT41	0	73862							A_hypogea|AhOMT93	A_hypogea|AhOMT92	1	13724
A_thaliana|AtOMT9	A_thaliana|AtOMT3	0	79302		G_max|GmCOMT6	G_max|GmCOMT7	0	92639							A_hypogea|AhOMT93	A_hypogea|AhOMT94	1	13214
A_thaliana|AtOMT9	A_thaliana|AtOMT4	0	79780		G_max|GmCOMT6	G_max|GmCOMT8	0	92774							A_hypogea|AhOMT108	A_hypogea|AhOMT27	0	92905
A_thaliana|AtOMT9	A_thaliana|AtOMT8	0	87843		G_max|GmCOMT10	G_max|GmCOMT9	0	76806							A_hypogea|AhOMT94	A_hypogea|AhOMT92	1	11335
A_thaliana|AtOMT1	A_thaliana|AtOMT12	1	16435		G_max|GmCOMT41	G_max|GmCOMT38	0	73862							A_hypogea|AhOMT94	A_hypogea|AhOMT93	1	13214
A_thaliana|AtOMT1	A_thaliana|AtOMT13	0	89057		G_max|GmCOMT41	G_max|GmCOMT39	0	85017							A_hypogea|AhOMT39	A_hypogea|AhOMT51	1	15088
A_thaliana|AtOMT1	A_thaliana|AtOMT14	0	87709		G_max|GmCOMT41	G_max|GmCOMT40	1	18258							A_hypogea|AhOMT27	A_hypogea|AhOMT108	0	92905
A_thaliana|AtOMT1	A_thaliana|AtOMT23	0	87489		G_max|GmCOMT31	G_max|GmCOMT32	1	31399							A_hypogea|AhOMT65	A_hypogea|AhOMT76	1	9595
A_thaliana|AtOMT1	A_thaliana|AtOMT2	1	57699		G_max|GmCOMT42	G_max|GmCOMT43	1	23004							A_hypogea|AhOMT76	A_hypogea|AhOMT65	1	9595
A_thaliana|AtOMT1	A_thaliana|AtOMT3	1	59482		G_max|GmCOMT42	G_max|GmCOMT45	0	92784							A_hypogea|AhOMT51	A_hypogea|AhOMT39	1	15088
A_thaliana|AtOMT1	A_thaliana|AtOMT4	1	59567		G_max|GmCOMT12	G_max|GmCOMT11	1	7806							A_hypogea|AhOMT56	A_hypogea|AhOMT57	1	14198
A_thaliana|AtOMT1	A_thaliana|AtOMT9	0	79312		G_max|GmCOMT12	G_max|GmCOMT13	0	61567							A_hypogea|AhOMT35	A_hypogea|AhOMT115	1	17910
A_thaliana|AtOMT3	A_thaliana|AtOMT12	1	15696		G_max|GmCOMT12	G_max|GmCOMT14	0	80629							A_hypogea|AhOMT44	A_hypogea|AhOMT5	1	10835
A_thaliana|AtOMT3	A_thaliana|AtOMT13	0	87313		G_max|GmCOMT12	G_max|GmCOMT15	0	80206							A_hypogea|AhOMT44	A_hypogea|AhOMT6	1	14198
A_thaliana|AtOMT3	A_thaliana|AtOMT14	0	86485		G_max|GmCOMT12	G_max|GmCOMT16	0	82683							A_hypogea|AhOMT57	A_hypogea|AhOMT56	1	14198
A_thaliana|AtOMT3	A_thaliana|AtOMT1	1	59482		G_max|GmCOMT12	G_max|GmCOMT17	0	81655							A_hypogea|AhOMT12	A_hypogea|AhOMT87	0	70373
A_thaliana|AtOMT3	A_thaliana|AtOMT23	0	85923		G_max|GmCOMT12	G_max|GmCOMT18	0	80630							A_hypogea|AhOMT110	A_hypogea|AhOMT84	0	1557
A_thaliana|AtOMT3	A_thaliana|AtOMT2	1	62353		G_max|GmCOMT12	G_max|GmCOMT20	0	77511							A_hypogea|AhOMT54	A_hypogea|AhOMT37	1	11851
A_thaliana|AtOMT3	A_thaliana|AtOMT4	1	59526		G_max|GmCOMT46	G_max|GmCOMT48	0	79495							A_hypogea|AhOMT87	A_hypogea|AhOMT12	0	70373
A_thaliana|AtOMT3	A_thaliana|AtOMT9	0	79302		G_max|GmCOMT22	G_max|GmCOMT21	0	87890							A_hypogea|AhOMT6	A_hypogea|AhOMT44	1	14198
A_thaliana|AtOMT10	A_thaliana|AtOMT11	0	76562		G_max|GmCOMT54	G_max|GmCOMT51	1	28178							A_hypogea|AhOMT6	A_hypogea|AhOMT5	1	10072
A_thaliana|AtOMT10	A_thaliana|AtOMT5	0	7117		G_max|GmCOMT54	G_max|GmCOMT53	1	25911							A_hypogea|AhOMT40	A_hypogea|AhOMT2	0	79130
A_thaliana|AtOMT2	A_thaliana|AtOMT12	1	14864		G_max|GmCOMT54	G_max|GmCOMT55	1	28208							A_hypogea|AhOMT92	A_hypogea|AhOMT93	1	13724
A_thaliana|AtOMT2	A_thaliana|AtOMT13	0	87268		G_max|GmCOMT32	G_max|GmCOMT31	1	31399							A_hypogea|AhOMT92	A_hypogea|AhOMT94	1	11335
A_thaliana|AtOMT2	A_thaliana|AtOMT14	0	86446		G_max|GmCOMT17	G_max|GmCOMT11	0	97526
A_thaliana|AtOMT2	A_thaliana|AtOMT1	1	57699		G_max|GmCOMT17	G_max|GmCOMT12	0	81655
A_thaliana|AtOMT2	A_thaliana|AtOMT23	0	85833		G_max|GmCOMT17	G_max|GmCOMT14	1	7733
A_thaliana|AtOMT2	A_thaliana|AtOMT3	1	62353		G_max|GmCOMT17	G_max|GmCOMT15	1	21619
A_thaliana|AtOMT2	A_thaliana|AtOMT4	1	57741		G_max|GmCOMT17	G_max|GmCOMT16	1	23746
A_thaliana|AtOMT2	A_thaliana|AtOMT9	0	79266		G_max|GmCOMT17	G_max|GmCOMT18	1	8904
A_thaliana|AtOMT23	A_thaliana|AtOMT12	0	81488		G_max|GmCOMT17	G_max|GmCOMT19	0	74252
A_thaliana|AtOMT23	A_thaliana|AtOMT13	1	9685		G_max|GmCOMT17	G_max|GmCOMT20	1	2740
A_thaliana|AtOMT23	A_thaliana|AtOMT14	1	9384		G_max|GmCOMT20	G_max|GmCOMT11	0	92961
A_thaliana|AtOMT23	A_thaliana|AtOMT1	0	87489		G_max|GmCOMT20	G_max|GmCOMT12	0	77511
A_thaliana|AtOMT23	A_thaliana|AtOMT22	0	6769		G_max|GmCOMT20	G_max|GmCOMT14	1	324
A_thaliana|AtOMT23	A_thaliana|AtOMT2	0	85833		G_max|GmCOMT20	G_max|GmCOMT15	1	2811
A_thaliana|AtOMT23	A_thaliana|AtOMT3	0	85923		G_max|GmCOMT20	G_max|GmCOMT16	1	5716
A_thaliana|AtOMT23	A_thaliana|AtOMT4	0	87146		G_max|GmCOMT20	G_max|GmCOMT17	1	2740
A_thaliana|AtOMT23	A_thaliana|AtOMT9	0	98676		G_max|GmCOMT20	G_max|GmCOMT18	1	3628
A_thaliana|AtOMT13	A_thaliana|AtOMT12	0	82794		G_max|GmCOMT20	G_max|GmCOMT19	0	78509
A_thaliana|AtOMT13	A_thaliana|AtOMT14	1	45333		G_max|GmCOMT13	G_max|GmCOMT12	0	61567
A_thaliana|AtOMT13	A_thaliana|AtOMT1	0	89057		G_max|GmCOMT11	G_max|GmCOMT12	1	7806
A_thaliana|AtOMT13	A_thaliana|AtOMT22	0	85525		G_max|GmCOMT11	G_max|GmCOMT14	0	96928
A_thaliana|AtOMT13	A_thaliana|AtOMT23	1	9685		G_max|GmCOMT11	G_max|GmCOMT15	0	96326
A_thaliana|AtOMT13	A_thaliana|AtOMT2	0	87268		G_max|GmCOMT11	G_max|GmCOMT16	0	98806
A_thaliana|AtOMT13	A_thaliana|AtOMT3	0	87313		G_max|GmCOMT11	G_max|GmCOMT17	0	97526
A_thaliana|AtOMT13	A_thaliana|AtOMT4	0	89019		G_max|GmCOMT11	G_max|GmCOMT18	0	97605
A_thaliana|AtOMT13	A_thaliana|AtOMT9	1	18955		G_max|GmCOMT11	G_max|GmCOMT20	0	92961
A_thaliana|AtOMT14	A_thaliana|AtOMT12	0	81614		G_max|GmCOMT9	G_max|GmCOMT10	0	76806
A_thaliana|AtOMT14	A_thaliana|AtOMT13	1	45333		G_max|GmCOMT9	G_max|GmCOMT7	1	5862
A_thaliana|AtOMT14	A_thaliana|AtOMT1	0	87709		G_max|GmCOMT9	G_max|GmCOMT8	1	7483
A_thaliana|AtOMT14	A_thaliana|AtOMT22	0	84574		G_max|GmCOMT39	G_max|GmCOMT40	0	83328
A_thaliana|AtOMT14	A_thaliana|AtOMT23	1	9384		G_max|GmCOMT39	G_max|GmCOMT41	0	85017
A_thaliana|AtOMT14	A_thaliana|AtOMT2	0	86446		G_max|GmCOMT18	G_max|GmCOMT11	0	97605
A_thaliana|AtOMT14	A_thaliana|AtOMT3	0	86485		G_max|GmCOMT18	G_max|GmCOMT12	0	80630
A_thaliana|AtOMT14	A_thaliana|AtOMT4	0	87664		G_max|GmCOMT18	G_max|GmCOMT14	1	5077
A_thaliana|AtOMT14	A_thaliana|AtOMT9	1	17308		G_max|GmCOMT18	G_max|GmCOMT15	1	7554
A_thaliana|AtOMT8	A_thaliana|AtOMT22	0	5558		G_max|GmCOMT18	G_max|GmCOMT16	1	11665
A_thaliana|AtOMT8	A_thaliana|AtOMT9	0	87843		G_max|GmCOMT18	G_max|GmCOMT17	1	8904
A_thaliana|AtOMT22	A_thaliana|AtOMT13	0	85525		G_max|GmCOMT18	G_max|GmCOMT20	1	3628
A_thaliana|AtOMT22	A_thaliana|AtOMT14	0	84574		G_max|GmCOMT51	G_max|GmCOMT53	1	27077
A_thaliana|AtOMT22	A_thaliana|AtOMT23	0	6769		G_max|GmCOMT51	G_max|GmCOMT54	1	28178
A_thaliana|AtOMT22	A_thaliana|AtOMT8	0	5558		G_max|GmCOMT51	G_max|GmCOMT55	1	28035
A_thaliana|AtOMT22	A_thaliana|AtOMT9	0	78656		G_max|GmCOMT36	G_max|GmCOMT37	1	21513
A_thaliana|AtOMT11	A_thaliana|AtOMT10	0	76562		G_max|GmCOMT7	G_max|GmCOMT4	0	93988
A_thaliana|AtOMT11	A_thaliana|AtOMT5	0	6255		G_max|GmCOMT7	G_max|GmCOMT6	0	92639
A_thaliana|AtOMT21	A_thaliana|AtOMT20	1	24186		G_max|GmCOMT7	G_max|GmCOMT8	1	27962
A_thaliana|AtOMT20	A_thaliana|AtOMT21	1	24186		G_max|GmCOMT7	G_max|GmCOMT9	1	5862
A_thaliana|AtOMT12	A_thaliana|AtOMT13	0	82794		G_max|GmCOMT48	G_max|GmCOMT46	0	79495
A_thaliana|AtOMT12	A_thaliana|AtOMT14	0	81614		G_max|GmCOMT48	G_max|GmCOMT49	0	84915
A_thaliana|AtOMT12	A_thaliana|AtOMT1	1	16435		G_max|GmCOMT19	G_max|GmCOMT15	0	73087
A_thaliana|AtOMT12	A_thaliana|AtOMT23	0	81488		G_max|GmCOMT19	G_max|GmCOMT16	0	74922
A_thaliana|AtOMT12	A_thaliana|AtOMT2	1	14864		G_max|GmCOMT19	G_max|GmCOMT17	0	74252
A_thaliana|AtOMT12	A_thaliana|AtOMT3	1	15696		G_max|GmCOMT19	G_max|GmCOMT20	0	78509
A_thaliana|AtOMT12	A_thaliana|AtOMT4	1	16394		G_max|GmCOMT37	G_max|GmCOMT36	1	21513
A_thaliana|AtOMT12	A_thaliana|AtOMT9	0	75659		G_max|GmCOMT14	G_max|GmCOMT11	0	96928
A_thaliana|AtOMT5	A_thaliana|AtOMT10	0	7117		G_max|GmCOMT14	G_max|GmCOMT12	0	80629
A_thaliana|AtOMT5	A_thaliana|AtOMT11	0	6255		G_max|GmCOMT14	G_max|GmCOMT15	1	6100
A_thaliana|AtOMT4	A_thaliana|AtOMT12	1	16394		G_max|GmCOMT14	G_max|GmCOMT16	1	6888
A_thaliana|AtOMT4	A_thaliana|AtOMT13	0	89019		G_max|GmCOMT14	G_max|GmCOMT17	1	7733
A_thaliana|AtOMT4	A_thaliana|AtOMT14	0	87664		G_max|GmCOMT14	G_max|GmCOMT18	1	5077
A_thaliana|AtOMT4	A_thaliana|AtOMT1	1	59567		G_max|GmCOMT14	G_max|GmCOMT20	1	324
A_thaliana|AtOMT4	A_thaliana|AtOMT23	0	87146		G_max|GmCOMT2	G_max|GmCOMT3	0	96252
A_thaliana|AtOMT4	A_thaliana|AtOMT2	1	57741		G_max|GmCOMT49	G_max|GmCOMT48	0	84915
A_thaliana|AtOMT4	A_thaliana|AtOMT3	1	59526		G_max|GmCOMT4	G_max|GmCOMT7	0	93988
A_thaliana|AtOMT4	A_thaliana|AtOMT9	0	79780		G_max|GmCOMT4	G_max|GmCOMT8	0	96325
					G_max|GmCOMT3	G_max|GmCOMT2	0	96252
					G_max|GmCOMT55	G_max|GmCOMT51	1	28035
					G_max|GmCOMT55	G_max|GmCOMT53	1	26193
					G_max|GmCOMT55	G_max|GmCOMT54	1	28208
					G_max|GmCOMT16	G_max|GmCOMT11	0	98806
					G_max|GmCOMT16	G_max|GmCOMT12	0	82683
					G_max|GmCOMT16	G_max|GmCOMT14	1	6888
					G_max|GmCOMT16	G_max|GmCOMT15	1	21130
					G_max|GmCOMT16	G_max|GmCOMT17	1	23746
					G_max|GmCOMT16	G_max|GmCOMT18	1	11665
					G_max|GmCOMT16	G_max|GmCOMT19	0	74922
					G_max|GmCOMT16	G_max|GmCOMT20	1	5716
					G_max|GmCOMT34	G_max|GmCOMT35	1	28669
					G_max|GmCOMT43	G_max|GmCOMT42	1	23004
					G_max|GmCOMT43	G_max|GmCOMT45	0	91331
					G_max|GmCOMT8	G_max|GmCOMT4	0	96325
					G_max|GmCOMT8	G_max|GmCOMT6	0	92774
					G_max|GmCOMT8	G_max|GmCOMT7	1	27962
					G_max|GmCOMT8	G_max|GmCOMT9	1	7483
					G_max|GmCOMT45	G_max|GmCOMT42	0	92784
					G_max|GmCOMT45	G_max|GmCOMT43	0	91331
					G_max|GmCOMT40	G_max|GmCOMT38	0	75600
					G_max|GmCOMT40	G_max|GmCOMT39	0	83328
					G_max|GmCOMT40	G_max|GmCOMT41	1	18258
					G_max|GmCOMT15	G_max|GmCOMT11	0	96326
					G_max|GmCOMT15	G_max|GmCOMT12	0	80206
					G_max|GmCOMT15	G_max|GmCOMT14	1	6100
					G_max|GmCOMT15	G_max|GmCOMT16	1	21130
					G_max|GmCOMT15	G_max|GmCOMT17	1	21619
					G_max|GmCOMT15	G_max|GmCOMT18	1	7554
					G_max|GmCOMT15	G_max|GmCOMT19	0	73087
					G_max|GmCOMT15	G_max|GmCOMT20	1	2811

## Sheet: Orthologs
Supplementary Table 6-4: Total orthologous genes in A. hypogea, A. duranensis, A. ipaensis, G. max, and A. thaliana.
A_thaliana|AtOMT18	A_duranensis|AdOMT7	1	931			G_max|GmCOMT35	A_duranensis|AdOMT47	1	28292		A_duranensis|AdOMT40	A_ipaensis|AiOMT51	201	927		A_ipaensis|AiOMT32	A_duranensis|AdOMT26	103	188		A_hypogea|AhOMT26	A_duranensis|AdOMT39	1	25999
A_thaliana|AtOMT18	A_ipaensis|AiOMT6	1	268			G_max|GmCOMT35	A_ipaensis|AiOMT7	1	19510		A_duranensis|AdOMT40	A_hypogea|AhOMT102	1	19483		A_ipaensis|AiOMT32	A_hypogea|AhOMT87	0	74434		A_hypogea|AhOMT26	A_ipaensis|AiOMT50	1	47007
A_thaliana|AtOMT18	A_hypogea|AhOMT8	0	9907			G_max|GmCOMT35	A_hypogea|AhOMT46	1	21670		A_duranensis|AdOMT39	A_ipaensis|AiOMT50	210	155		A_ipaensis|AiOMT7	G_max|GmCOMT35	1	19510		A_hypogea|AhOMT32	A_duranensis|AdOMT50	1	22950
A_thaliana|AtOMT24	G_max|GmCOMT55	1	16303			G_max|GmCOMT27	A_duranensis|AdOMT22	1	39376		A_duranensis|AdOMT39	A_hypogea|AhOMT26	1	25999		A_ipaensis|AiOMT7	A_duranensis|AdOMT8	208	870		A_hypogea|AhOMT34	A_duranensis|AdOMT53	1	28505
A_thaliana|AtOMT24	A_duranensis|AdOMT53	1	89074			G_max|GmCOMT27	A_ipaensis|AiOMT24	0	89755		A_duranensis|AdOMT15	A_ipaensis|AiOMT21	194	855		A_ipaensis|AiOMT7	A_hypogea|AhOMT46	1	52702		A_hypogea|AhOMT55	A_ipaensis|AiOMT65	1	50015
A_thaliana|AtOMT24	A_ipaensis|AiOMT62	1	79815			G_max|GmCOMT27	A_hypogea|AhOMT76	0	91465		A_duranensis|AdOMT15	A_hypogea|AhOMT81	1	19142		A_ipaensis|AiOMT10	A_duranensis|AdOMT10	198	444		A_hypogea|AhOMT95	A_ipaensis|AiOMT44	1	56485
A_thaliana|AtOMT24	A_hypogea|AhOMT114	1	71338			G_max|GmCOMT31	A_duranensis|AdOMT13	1	8261		A_duranensis|AdOMT31	A_hypogea|AhOMT93	1	13067		A_ipaensis|AiOMT10	A_hypogea|AhOMT49	1	42718		A_hypogea|AhOMT53	A_ipaensis|AiOMT66	1	32784
A_thaliana|AtOMT17	A_duranensis|AdOMT46	1	17273			G_max|GmCOMT31	A_ipaensis|AiOMT12	1	7255		A_duranensis|AdOMT14	A_ipaensis|AiOMT22	170	95		A_ipaensis|AiOMT53	A_thaliana|AtOMT15	1	71527		A_hypogea|AhOMT33	A_thaliana|AtOMT19	1	34153
A_thaliana|AtOMT17	A_ipaensis|AiOMT54	1	793			G_max|GmCOMT31	A_hypogea|AhOMT50	1	9241		A_duranensis|AdOMT14	A_hypogea|AhOMT83	1	24351		A_ipaensis|AiOMT53	G_max|GmCOMT36	1	22771		A_hypogea|AhOMT33	A_duranensis|AdOMT52	0	84676
A_thaliana|AtOMT17	A_hypogea|AhOMT108	1	317			G_max|GmCOMT32	A_duranensis|AdOMT13	1	8261		A_duranensis|AdOMT2	A_ipaensis|AiOMT1	107	243		A_ipaensis|AiOMT53	A_duranensis|AdOMT45	146	440		A_hypogea|AhOMT81	A_duranensis|AdOMT15	1	19142
A_thaliana|AtOMT15	G_max|GmCOMT36	1	7841			G_max|GmCOMT32	A_ipaensis|AiOMT12	1	7255		A_duranensis|AdOMT2	A_hypogea|AhOMT3	0	84229		A_ipaensis|AiOMT53	A_hypogea|AhOMT107	1	50223		A_hypogea|AhOMT61	A_ipaensis|AiOMT21	1	51791
A_thaliana|AtOMT15	A_duranensis|AdOMT55	1	50784			G_max|GmCOMT32	A_hypogea|AhOMT50	1	9241		A_duranensis|AdOMT9	A_ipaensis|AiOMT9	196	527		A_ipaensis|AiOMT6	A_thaliana|AtOMT18	1	268		A_hypogea|AhOMT2	A_duranensis|AdOMT1	0	81897
A_thaliana|AtOMT15	A_ipaensis|AiOMT53	1	71527			G_max|GmCOMT51	A_duranensis|AdOMT53	1	38641		A_duranensis|AdOMT9	A_hypogea|AhOMT47	1	20925		A_ipaensis|AiOMT6	A_duranensis|AdOMT7	129	279		A_hypogea|AhOMT18	A_ipaensis|AiOMT45	1	50140
A_thaliana|AtOMT15	A_hypogea|AhOMT107	1	63436			G_max|GmCOMT51	A_ipaensis|AiOMT62	1	36453		A_duranensis|AdOMT24	A_ipaensis|AiOMT33	216	64		A_ipaensis|AiOMT6	A_hypogea|AhOMT45	0	92828		A_hypogea|AhOMT109	G_max|GmCOMT40	0	78592
A_thaliana|AtOMT19	A_duranensis|AdOMT52	1	48184			G_max|GmCOMT51	A_hypogea|AhOMT114	1	38959		A_duranensis|AdOMT24	A_hypogea|AhOMT11	1	31042		A_ipaensis|AiOMT4	G_max|GmCOMT47	0	95681		A_hypogea|AhOMT109	A_duranensis|AdOMT27	1	15060
A_thaliana|AtOMT19	A_ipaensis|AiOMT61	1	14388			G_max|GmCOMT36	A_thaliana|AtOMT15	1	7841		A_duranensis|AdOMT12	A_ipaensis|AiOMT56	72	454		A_ipaensis|AiOMT4	A_duranensis|AdOMT5	178	560		A_hypogea|AhOMT109	A_ipaensis|AiOMT34	1	38970
A_thaliana|AtOMT19	A_hypogea|AhOMT33	1	34153			G_max|GmCOMT36	A_duranensis|AdOMT55	0	94789		A_duranensis|AdOMT18	A_ipaensis|AiOMT23	278	620		A_ipaensis|AiOMT4	A_hypogea|AhOMT43	1	49688		A_hypogea|AhOMT115	A_ipaensis|AiOMT63	1	50552
A_thaliana|AtOMT21	G_max|GmCOMT33	0	6339			G_max|GmCOMT36	A_ipaensis|AiOMT53	1	22771		A_duranensis|AdOMT1	A_ipaensis|AiOMT2	116	872		A_ipaensis|AiOMT28	A_hypogea|AhOMT71	1	25938		A_hypogea|AhOMT5	A_duranensis|AdOMT5	1	10052
A_thaliana|AtOMT21	A_duranensis|AdOMT3	1	1238			G_max|GmCOMT36	A_hypogea|AhOMT107	1	25030		A_duranensis|AdOMT1	A_hypogea|AhOMT2	0	81897		A_ipaensis|AiOMT55	A_hypogea|AhOMT1	1	47170		A_hypogea|AhOMT90	A_ipaensis|AiOMT37	0	85738
A_thaliana|AtOMT21	A_ipaensis|AiOMT3	1	12104			G_max|GmCOMT55	A_thaliana|AtOMT24	1	16303		A_duranensis|AdOMT45	A_ipaensis|AiOMT53	146	440		A_ipaensis|AiOMT34	G_max|GmCOMT40	0	73726		A_hypogea|AhOMT113	A_ipaensis|AiOMT61	0	85070
A_thaliana|AtOMT21	A_hypogea|AhOMT4	1	9084			G_max|GmCOMT43	A_duranensis|AdOMT57	0	82309		A_duranensis|AdOMT45	A_hypogea|AhOMT107	0	86668		A_ipaensis|AiOMT34	A_duranensis|AdOMT27	188	527		A_hypogea|AhOMT93	A_duranensis|AdOMT31	1	13067
						G_max|GmCOMT43	A_ipaensis|AiOMT68	0	84623		A_duranensis|AdOMT33	A_ipaensis|AiOMT46	184	64		A_ipaensis|AiOMT34	A_hypogea|AhOMT109	1	38970		A_hypogea|AhOMT88	A_ipaensis|AiOMT33	1	57566
						G_max|GmCOMT43	A_hypogea|AhOMT51	0	90414		A_duranensis|AdOMT33	A_hypogea|AhOMT97	1	8922		A_ipaensis|AiOMT63	A_duranensis|AdOMT54	209	229		A_hypogea|AhOMT86	A_ipaensis|AiOMT29	0	95631
						G_max|GmCOMT8	A_duranensis|AdOMT42	1	5138		A_duranensis|AdOMT55	A_thaliana|AtOMT15	1	50784		A_ipaensis|AiOMT63	A_hypogea|AhOMT115	1	50552		A_hypogea|AhOMT15	A_duranensis|AdOMT29	1	25623
						G_max|GmCOMT8	A_ipaensis|AiOMT52	1	3683		A_duranensis|AdOMT55	G_max|GmCOMT36	0	94789		A_ipaensis|AiOMT17	A_hypogea|AhOMT58	1	52907		A_hypogea|AhOMT108	A_thaliana|AtOMT17	1	317
						G_max|GmCOMT8	A_hypogea|AhOMT105	1	5597		A_duranensis|AdOMT55	A_hypogea|AhOMT36	1	25485		A_ipaensis|AiOMT65	A_hypogea|AhOMT55	1	50015		A_hypogea|AhOMT108	A_ipaensis|AiOMT54	1	19256
						G_max|GmCOMT40	A_duranensis|AdOMT27	0	80354		A_duranensis|AdOMT54	A_ipaensis|AiOMT63	209	229		A_ipaensis|AiOMT27	A_duranensis|AdOMT22	231	526		A_hypogea|AhOMT29	A_duranensis|AdOMT48	1	25554
						G_max|GmCOMT40	A_ipaensis|AiOMT34	0	73726		A_duranensis|AdOMT54	A_hypogea|AhOMT35	1	27194		A_ipaensis|AiOMT57	A_hypogea|AhOMT7	0	1491		A_hypogea|AhOMT17	A_duranensis|AdOMT32	1	29703
						G_max|GmCOMT40	A_hypogea|AhOMT109	0	78592		A_duranensis|AdOMT32	G_max|GmCOMT47	0	95159		A_ipaensis|AiOMT23	A_duranensis|AdOMT18	278	620		A_hypogea|AhOMT38	A_duranensis|AdOMT57	2	12596
						G_max|GmCOMT47	A_duranensis|AdOMT32	0	95159		A_duranensis|AdOMT32	A_ipaensis|AiOMT44	214	214		A_ipaensis|AiOMT24	G_max|GmCOMT27	0	89755		A_hypogea|AhOMT3	A_duranensis|AdOMT2	0	84229
						G_max|GmCOMT47	A_ipaensis|AiOMT4	0	95681		A_duranensis|AdOMT32	A_hypogea|AhOMT17	1	29703		A_ipaensis|AiOMT24	A_hypogea|AhOMT67	1	48658		A_hypogea|AhOMT52	A_ipaensis|AiOMT67	1	40531
						G_max|GmCOMT47	A_hypogea|AhOMT6	1	4258		A_duranensis|AdOMT52	A_thaliana|AtOMT19	1	48184		A_ipaensis|AiOMT50	A_duranensis|AdOMT39	210	155		A_hypogea|AhOMT42	G_max|GmCOMT33	0	93489
						G_max|GmCOMT33	A_thaliana|AtOMT21	0	6339		A_duranensis|AdOMT52	A_ipaensis|AiOMT61	117	861		A_ipaensis|AiOMT50	A_hypogea|AhOMT26	1	47007		A_hypogea|AhOMT42	A_ipaensis|AiOMT3	1	45439
						G_max|GmCOMT33	A_duranensis|AdOMT3	0	88224		A_duranensis|AdOMT52	A_hypogea|AhOMT33	0	84676		A_ipaensis|AiOMT29	A_hypogea|AhOMT86	0	95631		A_hypogea|AhOMT107	A_thaliana|AtOMT15	1	63436
						G_max|GmCOMT33	A_ipaensis|AiOMT3	0	91784		A_duranensis|AdOMT8	A_ipaensis|AiOMT7	208	870		A_ipaensis|AiOMT13	A_hypogea|AhOMT31	0	2958		A_hypogea|AhOMT107	G_max|GmCOMT36	1	25030
						G_max|GmCOMT33	A_hypogea|AhOMT42	0	93489		A_duranensis|AdOMT8	A_hypogea|AhOMT9	1	25623		A_ipaensis|AiOMT12	G_max|GmCOMT32	1	7255		A_hypogea|AhOMT107	A_duranensis|AdOMT45	0	86668
											A_duranensis|AdOMT49	A_hypogea|AhOMT30	1	25795		A_ipaensis|AiOMT12	G_max|GmCOMT31	1	7255		A_hypogea|AhOMT107	A_ipaensis|AiOMT53	1	50223
											A_duranensis|AdOMT57	G_max|GmCOMT43	0	82309		A_ipaensis|AiOMT12	A_duranensis|AdOMT13	213	756		A_hypogea|AhOMT114	A_thaliana|AtOMT24	1	71338
											A_duranensis|AdOMT57	A_ipaensis|AiOMT67	278	620		A_ipaensis|AiOMT12	A_hypogea|AhOMT50	1	54096		A_hypogea|AhOMT114	G_max|GmCOMT51	1	38959
											A_duranensis|AdOMT57	A_hypogea|AhOMT38	2	12596		A_ipaensis|AiOMT56	A_duranensis|AdOMT12	72	454		A_hypogea|AhOMT114	A_ipaensis|AiOMT62	1	70758
											A_duranensis|AdOMT36	A_ipaensis|AiOMT48	208	129		A_ipaensis|AiOMT46	A_duranensis|AdOMT33	184	64		A_hypogea|AhOMT36	A_duranensis|AdOMT55	1	25485
											A_duranensis|AdOMT36	A_hypogea|AhOMT99	1	23152		A_ipaensis|AiOMT46	A_hypogea|AhOMT97	1	41155		A_hypogea|AhOMT27	A_duranensis|AdOMT46	0	99491
											A_duranensis|AdOMT10	A_ipaensis|AiOMT10	198	444		A_ipaensis|AiOMT21	A_duranensis|AdOMT15	194	855		A_hypogea|AhOMT97	A_duranensis|AdOMT33	1	8922
											A_duranensis|AdOMT10	A_hypogea|AhOMT49	1	17425		A_ipaensis|AiOMT21	A_hypogea|AhOMT61	1	51791		A_hypogea|AhOMT97	A_ipaensis|AiOMT46	1	41155
											A_duranensis|AdOMT53	A_thaliana|AtOMT24	1	89074		A_ipaensis|AiOMT59	A_duranensis|AdOMT50	199	955		A_hypogea|AhOMT11	A_duranensis|AdOMT24	1	31042
											A_duranensis|AdOMT53	G_max|GmCOMT51	1	38641		A_ipaensis|AiOMT59	A_hypogea|AhOMT111	1	44451		A_hypogea|AhOMT7	A_ipaensis|AiOMT57	0	1491
											A_duranensis|AdOMT53	A_ipaensis|AiOMT62	216	63		A_ipaensis|AiOMT67	A_duranensis|AdOMT57	278	620		A_hypogea|AhOMT45	A_ipaensis|AiOMT6	0	92828
											A_duranensis|AdOMT53	A_hypogea|AhOMT34	1	28505		A_ipaensis|AiOMT67	A_hypogea|AhOMT52	1	40531		A_hypogea|AhOMT76	G_max|GmCOMT27	0	91465
											A_duranensis|AdOMT19	A_hypogea|AhOMT75	1	23257		A_ipaensis|AiOMT49	A_duranensis|AdOMT37	179	659		A_hypogea|AhOMT49	A_duranensis|AdOMT10	1	17425
											A_duranensis|AdOMT46	A_thaliana|AtOMT17	1	17273		A_ipaensis|AiOMT49	A_hypogea|AhOMT25	1	38554		A_hypogea|AhOMT49	A_ipaensis|AiOMT10	1	42718
											A_duranensis|AdOMT46	A_ipaensis|AiOMT54	163	250		A_ipaensis|AiOMT44	A_duranensis|AdOMT32	214	214		A_hypogea|AhOMT74	A_duranensis|AdOMT20	1	8197
											A_duranensis|AdOMT46	A_hypogea|AhOMT27	0	99491		A_ipaensis|AiOMT44	A_hypogea|AhOMT95	1	56485		A_hypogea|AhOMT1	A_ipaensis|AiOMT55	1	47170
											A_duranensis|AdOMT48	A_hypogea|AhOMT29	1	25554		A_ipaensis|AiOMT45	A_hypogea|AhOMT18	1	50140		A_hypogea|AhOMT51	G_max|GmCOMT43	0	90414
											A_duranensis|AdOMT7	A_thaliana|AtOMT18	1	931		A_ipaensis|AiOMT68	G_max|GmCOMT43	0	84623		A_hypogea|AhOMT51	A_ipaensis|AiOMT68	1	43131
											A_duranensis|AdOMT7	A_ipaensis|AiOMT6	129	279		A_ipaensis|AiOMT68	A_hypogea|AhOMT51	1	43131		A_hypogea|AhOMT30	A_duranensis|AdOMT49	1	25795
											A_duranensis|AdOMT7	A_hypogea|AhOMT8	0	77333		A_ipaensis|AiOMT1	A_duranensis|AdOMT2	107	243		A_hypogea|AhOMT41	A_ipaensis|AiOMT1	0	77779
											A_duranensis|AdOMT5	A_ipaensis|AiOMT4	178	560		A_ipaensis|AiOMT1	A_hypogea|AhOMT41	0	77779		A_hypogea|AhOMT102	A_duranensis|AdOMT40	1	19483
											A_duranensis|AdOMT5	A_hypogea|AhOMT5	1	10052		A_ipaensis|AiOMT18	A_hypogea|AhOMT59	1	49440		A_hypogea|AhOMT102	A_ipaensis|AiOMT51	1	57897
											A_duranensis|AdOMT37	A_ipaensis|AiOMT49	179	659		A_ipaensis|AiOMT54	A_thaliana|AtOMT17	1	793		A_hypogea|AhOMT71	A_ipaensis|AiOMT28	1	25938
											A_duranensis|AdOMT37	A_hypogea|AhOMT24	1	27547		A_ipaensis|AiOMT54	A_duranensis|AdOMT46	163	250		A_hypogea|AhOMT67	A_ipaensis|AiOMT24	1	48658
											A_duranensis|AdOMT34	A_ipaensis|AiOMT47	209	163		A_ipaensis|AiOMT54	A_hypogea|AhOMT108	1	19256		A_hypogea|AhOMT83	A_duranensis|AdOMT14	1	24351
											A_duranensis|AdOMT34	A_hypogea|AhOMT20	1	26030		A_ipaensis|AiOMT2	A_duranensis|AdOMT1	116	872		A_hypogea|AhOMT83	A_ipaensis|AiOMT22	1	26147
											A_duranensis|AdOMT44	A_ipaensis|AiOMT52	190	622		A_ipaensis|AiOMT2	A_hypogea|AhOMT40	0	90183		A_hypogea|AhOMT73	A_duranensis|AdOMT21	1	11973
											A_duranensis|AdOMT44	A_hypogea|AhOMT105	1	12800		A_ipaensis|AiOMT8	A_hypogea|AhOMT47	1	45931		A_hypogea|AhOMT9	A_duranensis|AdOMT8	1	25623
											A_duranensis|AdOMT3	A_thaliana|AtOMT21	1	1238		A_ipaensis|AiOMT62	A_thaliana|AtOMT24	1	79815		A_hypogea|AhOMT35	A_duranensis|AdOMT54	1	27194
											A_duranensis|AdOMT3	G_max|GmCOMT33	0	88224		A_ipaensis|AiOMT62	G_max|GmCOMT51	1	36453		A_hypogea|AhOMT20	A_duranensis|AdOMT34	1	26030
											A_duranensis|AdOMT3	A_ipaensis|AiOMT3	181	571		A_ipaensis|AiOMT62	A_duranensis|AdOMT53	216	63		A_hypogea|AhOMT20	A_ipaensis|AiOMT47	1	49069
											A_duranensis|AdOMT3	A_hypogea|AhOMT4	1	9777		A_ipaensis|AiOMT62	A_hypogea|AhOMT114	1	70758		A_hypogea|AhOMT10	A_duranensis|AdOMT13	1	27887
											A_duranensis|AdOMT47	G_max|GmCOMT35	1	28292		A_ipaensis|AiOMT52	G_max|GmCOMT8	1	3683		A_hypogea|AhOMT111	A_ipaensis|AiOMT59	1	44451
											A_duranensis|AdOMT50	A_ipaensis|AiOMT59	199	955		A_ipaensis|AiOMT52	A_duranensis|AdOMT44	190	622		A_hypogea|AhOMT21	A_duranensis|AdOMT35	1	25140
											A_duranensis|AdOMT50	A_hypogea|AhOMT32	1	22950		A_ipaensis|AiOMT52	A_hypogea|AhOMT105	1	53027		A_hypogea|AhOMT46	G_max|GmCOMT35	1	21670
											A_duranensis|AdOMT42	G_max|GmCOMT8	1	5138		A_ipaensis|AiOMT25	A_duranensis|AdOMT21	187	254		A_hypogea|AhOMT46	A_ipaensis|AiOMT7	1	52702
											A_duranensis|AdOMT13	G_max|GmCOMT32	1	8261		A_ipaensis|AiOMT25	A_hypogea|AhOMT68	1	51957		A_hypogea|AhOMT59	A_ipaensis|AiOMT18	1	49440
											A_duranensis|AdOMT13	G_max|GmCOMT31	1	8261		A_ipaensis|AiOMT66	A_hypogea|AhOMT53	1	32784		A_hypogea|AhOMT4	A_thaliana|AtOMT21	1	9084
											A_duranensis|AdOMT13	A_ipaensis|AiOMT12	213	756		A_ipaensis|AiOMT47	A_duranensis|AdOMT34	209	163		A_hypogea|AhOMT4	A_duranensis|AdOMT3	1	9777
											A_duranensis|AdOMT13	A_hypogea|AhOMT10	1	27887		A_ipaensis|AiOMT47	A_hypogea|AhOMT20	1	49069		A_hypogea|AhOMT24	A_duranensis|AdOMT37	1	27547
											A_duranensis|AdOMT38	A_hypogea|AhOMT25	1	14480		A_ipaensis|AiOMT48	A_duranensis|AdOMT36	208	129		A_hypogea|AhOMT99	A_duranensis|AdOMT36	1	23152
											A_duranensis|AdOMT22	G_max|GmCOMT27	1	39376		A_ipaensis|AiOMT48	A_hypogea|AhOMT99	1	51791		A_hypogea|AhOMT99	A_ipaensis|AiOMT48	1	51791
											A_duranensis|AdOMT22	A_ipaensis|AiOMT27	231	526		A_ipaensis|AiOMT9	A_duranensis|AdOMT9	196	527		A_hypogea|AhOMT68	A_ipaensis|AiOMT25	1	51957
											A_duranensis|AdOMT26	A_ipaensis|AiOMT32	103	188		A_ipaensis|AiOMT35	A_hypogea|AhOMT89	0	81159		A_hypogea|AhOMT50	G_max|GmCOMT32	1	9241
											A_duranensis|AdOMT26	A_hypogea|AhOMT12	0	68117		A_ipaensis|AiOMT61	A_thaliana|AtOMT19	1	14388		A_hypogea|AhOMT50	G_max|GmCOMT31	1	9241
											A_duranensis|AdOMT27	G_max|GmCOMT40	0	80354		A_ipaensis|AiOMT61	A_duranensis|AdOMT52	117	861		A_hypogea|AhOMT50	A_ipaensis|AiOMT12	1	54096
											A_duranensis|AdOMT27	A_ipaensis|AiOMT34	188	527		A_ipaensis|AiOMT61	A_hypogea|AhOMT113	0	85070		A_hypogea|AhOMT58	A_ipaensis|AiOMT17	1	52907
											A_duranensis|AdOMT27	A_hypogea|AhOMT109	1	15060		A_ipaensis|AiOMT3	A_thaliana|AtOMT21	1	12104		A_hypogea|AhOMT12	A_duranensis|AdOMT26	0	68117
											A_duranensis|AdOMT21	A_ipaensis|AiOMT25	187	254		A_ipaensis|AiOMT3	G_max|GmCOMT33	0	91784		A_hypogea|AhOMT89	A_ipaensis|AiOMT35	0	81159
											A_duranensis|AdOMT21	A_hypogea|AhOMT73	1	11973		A_ipaensis|AiOMT3	A_duranensis|AdOMT3	181	571		A_hypogea|AhOMT31	A_ipaensis|AiOMT13	0	2958
											A_duranensis|AdOMT29	A_hypogea|AhOMT15	1	25623		A_ipaensis|AiOMT3	A_hypogea|AhOMT42	1	45439		A_hypogea|AhOMT43	A_ipaensis|AiOMT4	1	49688
											A_duranensis|AdOMT20	A_hypogea|AhOMT74	1	8197		A_ipaensis|AiOMT33	A_duranensis|AdOMT24	216	64		A_hypogea|AhOMT105	G_max|GmCOMT8	1	5597
											A_duranensis|AdOMT35	A_hypogea|AhOMT21	1	25140		A_ipaensis|AiOMT33	A_hypogea|AhOMT88	1	57566		A_hypogea|AhOMT105	A_duranensis|AdOMT44	1	12800
																A_ipaensis|AiOMT37	A_hypogea|AhOMT90	0	85738		A_hypogea|AhOMT105	A_ipaensis|AiOMT52	1	53027
																A_ipaensis|AiOMT22	A_duranensis|AdOMT14	170	95		A_hypogea|AhOMT87	A_ipaensis|AiOMT32	0	74434
																A_ipaensis|AiOMT22	A_hypogea|AhOMT83	1	26147		A_hypogea|AhOMT47	A_duranensis|AdOMT9	1	20925
																A_ipaensis|AiOMT51	A_duranensis|AdOMT40	201	927		A_hypogea|AhOMT47	A_ipaensis|AiOMT8	1	45931
																A_ipaensis|AiOMT51	A_hypogea|AhOMT102	1	57897		A_hypogea|AhOMT75	A_duranensis|AdOMT19	1	23257
																					A_hypogea|AhOMT8	A_thaliana|AtOMT18	0	9907
																					A_hypogea|AhOMT8	A_duranensis|AdOMT7	0	77333
																					A_hypogea|AhOMT6	G_max|GmCOMT47	1	4258
																					A_hypogea|AhOMT25	A_duranensis|AdOMT38	1	14480
																					A_hypogea|AhOMT25	A_ipaensis|AiOMT49	1	38554
																					A_hypogea|AhOMT40	A_ipaensis|AiOMT2	0	90183

## Sheet: Summary
Supplementary Table 6-4: Summary of orthologous genes in A. hypogea, A. duranensis, A. ipaensis, G. max, and A. thaliana.
Species	Proteins	Clusters	Singletons
A_thaliana	24	8	3
A_ipaensis	69	46	20
A_duranensis	58	40	14
A_hypogea	116	54	32
G_max	55	14	12
