# Supplementary material for: In-silico identification and characterization of O-methyltransferase gene family in peanut (Arachis hypogaea L.) reveals their putative roles in development and stress tolerance
Source: Front Plant Sci. 2023 Mar 31;14:1145624. doi: 10.3389/fpls.2023.1145624 (PMC10102615; doi:10.3389/fpls.2023.1145624)
Supplement: Supplementary file 1 [file DataSheet_1.zip › Supplementary Materials/Supplementary Table 7.xlsx]

## Sheet: Sheet1
Supplementary Table 7: FPKM values of AhOMTs expression in different tissues.
Gene	Pericarp	Embryo	Testa	Cotyledon	Flower	Leaf	Peg	Root nodule	Root	Root and stem	Root tip	Stem	Stem tip
AhOMT1	105.681	0.15919	0.58008	0	3.38241	1.58083	13.0456	114.12	40.5586	1.81082	0	8.65619	37.3912
AhOMT2	1.95844	5.88601	2.46868	19.4175	30.7184	0.590837	17.6452	0	4.70214	10.8975	5.01103	6.52623	2.25954
AhOMT3	0.371688	0.136278	6.56894	88.5718	17.6311	3.83568	2.22995	0	2.46784	19.1314	0	20.8504	1.623
AhOMT4	18.3797	1.47881	0.749289	0.308036	6.97474	4.08581	33.3999	2.91907	122.065	37.6923	16.17	14.3201	17.6109
AhOMT5	0.0867497	0	0	0.737231	0.287532	0.122556	0.053368	0.368373	4.1371	1.41971	0.031058	0.05947	0.226248
AhOMT6	0	0	0	0.304756	0.06893	0.044302	0	0.074855	1.40189	0.486376	0	0.104884	0
AhOMT7	8.62406	9.33474	9.35874	5.63494	9.87689	11.2279	5.36024	11.7164	4.13655	4.88292	6.35154	6.76924	9.69327
AhOMT8	7.61772	10.8419	15.1887	3.26063	1.5319	2.18203	25.2996	16.3761	32.6282	27.568	16.3809	13.748	14.5085
AhOMT9	0.549207	0.62176	1.41515	1.45885	0.40053	0.845403	0.843853	189.184	2.30639	0.870934	0.218353	0.229528	0.424875
AhOMT10	4.26557	0.550337	27.6073	2.64414	2.21523	0.415865	0.61072	1.40043	26.5723	2.81588	0.206412	0.415269	0.659975
AhOMT11	0.774203	0.0615503	0.185851	0.113012	7.18723	3.43897	5.89748	0.206167	2.43296	1.21524	0.336361	4.06792	18.5445
AhOMT12	1.62672	0.078829	0.123706	0.677675	0.640305	0.219165	0.192823	0.328241	5.54186	0.358903	0.051199	0.195074	0.623443
AhOMT13	0.362426	0.0721087	0.604373	0.592093	0.547832	0.361294	0.236438	0.176647	0.048264	0.229132	0.035503	0.405246	0.297042
AhOMT14	0	0	0	0	0	0	0	0	0	0	0	0	0
AhOMT15	0.0402367	0.0366962	0	0.035572	0.597186	0.392909	0	0	0	0.461205	0	0.03372	0
AhOMT16	0	0	0.0524635	0	0	0	0	0	0	0	0	0	0
AhOMT17	41.2448	8.46031	5.86318	10.6133	1.41625	3.58705	47.0782	3.39754	66.7275	66.2683	46.5319	4.56463	0
AhOMT18	0.0104403	0	0	0	0.892431	0.126494	0.070413	0.036573	0.407176	0.078541	0.367497	0	0
AhOMT19	0	0	0	0	0	0.036014	0	0	0	0.112461	0	0	0.046958
AhOMT20	0	0	0	0	0	0	0	0	2.79785	0.068938	0	0	0
AhOMT21	0	0	0	0	3.04502	0.55343	0	0	0	0.470073	0	0.059625	2.20488
AhOMT22	0	0.0445002	0	0.967088	0.307365	0	0.114421	0	0	0	0	0.062564	0
AhOMT23	94.8458	18.4247	30.1453	3.40664	4.32787	0.090584	20.4049	0.32761	35.8417	13.5967	9.51123	2.71171	0.419513
AhOMT24	0	3.74741	0	0	0.03202	0	0	0	0	0.039537	0	0	0
AhOMT25	0	0	0	0.4263	0.166062	0.336689	0.596962	0	0	0	0	0	0.582772
AhOMT26	0	0	0	3.89801	1.01104	1.75235	0.542317	0.266882	0.067837	1.51387	0	0.125804	0.560487
AhOMT27	0.419708	0.412337	0.53756	1.60201	0.764187	1.42247	0.550621	0	0.755095	1.0457	0.916449	0.670899	1.35967
AhOMT28	0.386703	0.401218	0.34814	0.822979	0.390093	0.888183	0.63954	0.071605	0.119803	0.685984	0.667452	0.631805	0.908599
AhOMT29	0.0799453	0	0	0	0	0	0.402225	0.511648	9.88686	0.067894	12.1606	0	0.102584
AhOMT30	9.33273	0	0.033239	0.803411	2.04342	1.0845	0	0	0.630587	0.110314	0	0.094036	0.388444
AhOMT31	4.29337	2.93674	3.46864	5.10229	7.05646	8.88478	6.58024	2.50468	2.46117	5.57844	4.59862	3.40836	6.75184
AhOMT32	12.4868	5.85107	7.73247	27.7598	16.0145	10.612	13.5794	11.8876	41.0108	21.2757	14.631	16.8357	7.93934
AhOMT33	377.052	5.69091	37.6062	2.7269	46.8995	14.1241	48.3393	14.4223	180.498	23.8145	55.6475	40.5459	21.9276
AhOMT34	276.021	7.86459	57.1747	1.79508	20.7778	22.5031	76.2388	19.0001	122.627	23.8285	36.6487	49.5784	30.3318
AhOMT35	15.1971	20.0752	23.1268	46.2601	7.51202	44.1214	12.0984	41.4548	38.9165	43.4878	3.87404	28.4014	47.2564
AhOMT36	0.555414	0.070543	0.018267	0	5.01567	48.169	14.7039	0.412438	39.3536	4.06234	0.153582	24.1161	145.932
AhOMT37	1.69069	0.65413	0.596338	0.282867	0.9419	1.64507	1.48963	1.96205	6.41821	2.31429	2.16791	0.661138	0.762509
AhOMT38	0	0	0	0	0	0	0	0	0	0	0	0	0
AhOMT39	1.28036	1.99115	1.73467	0.135997	2.8001	2.92367	2.78531	1.43804	4.63563	3.02734	4.92032	1.8155	2.1638
AhOMT40	8.75128	5.03182	5.31625	32.3849	23.4747	3.85068	5.48082	0.108759	4.60069	23.9615	3.93539	10.5882	7.05705
AhOMT41	0.957988	0	0.754099	42.4856	4.07559	2.61035	4.14589	0	3.33008	17.6156	0.182652	14.2929	0.222624
AhOMT42	32.4717	0.617535	0.435186	0.224552	10.8768	4.11781	45.0768	6.15788	94.6439	19.0446	16.7905	8.89018	13.7562
AhOMT43	0.068453	0.0069605	0.014183	0.057297	0	0	0	0.013883	0.267852	0.039092	0.024045	0	0
AhOMT44	0.27893	0	0	0.786563	0.234816	0.039699	0.099149	1.57612	3.31902	1.3132	0.106672	0	0.077433
AhOMT45	12.1904	9.04609	11.8446	2.58704	6.9625	6.1497	24.4877	15.4636	21.2034	21.1816	11.4035	13.0628	21.7018
AhOMT46	0	0.275062	0.022264	0	0.181285	0.478303	0.032163	364.698	0.881122	0.137572	0.084271	0	0.288361
AhOMT47	124.034	0.33921	1.77278	0.709024	0.559871	0.352278	10.2226	0.065372	13.6071	1.95276	1.06705	0.539529	0.64237
AhOMT48	1.37385	0	0	1.76238	0.349746	0.189002	2.10904	0	3.17919	0	0.070146	0.624328	0.03896
AhOMT49	159.035	0.13295	1.30285	2.78443	18.814	6.23185	38.0833	0.799585	19.2142	12.1454	3.15164	9.96588	27.0789
AhOMT50	7.58716	4.76225	49.7899	6.19416	3.02765	1.00145	0.37198	2.61293	16.5465	3.16141	0.345243	2.12651	1.6255
AhOMT51	0.685729	0	0	0	0.298374	0.203537	0	0.122272	1.50927	0.061469	0	0	0
AhOMT52	4.62318	2.01903	0.82118	5.02886	0.63995	0.934322	1.1426	7.10677	4.85407	1.27815	0.36804	0.421826	0.8359
AhOMT53	4.62318	2.01903	0.82118	5.02886	0.63995	0.934322	1.1426	7.10677	4.85407	1.27815	0.36804	0.421826	0.8359
AhOMT54	4.62318	2.01903	0.82118	5.02886	0.63995	0.934322	1.1426	7.10677	4.85407	1.27815	0.36804	0.421826	0.8359
AhOMT55	1.28036	1.99115	1.73467	0.135997	2.8001	2.92367	2.78531	1.43804	4.63563	3.02734	4.92032	1.8155	2.1638
AhOMT56	0.21892	0	0	0	0	0	0.22002	0.18912	9.66285	0.453118	0.073287	0.06558	0
AhOMT57	0.141772	0	0	0	0	0	0	0.186302	1.56394	1.02616	0.083488	0.319825	0
AhOMT58	1.54576	0	0	0	0	0	0	0	15.0214	0	13.5477	0	0
AhOMT59	0	0	0	0	0	0	0	0	4.80045	0	0.037537	0.050898	0
AhOMT60	2.98467	0.351333	0.012287	0	0.051585	0	0	0.14538	26.8279	0	24.3244	0.046102	0
AhOMT61	6.05089	0	0	0	0.200895	0	0.4057	0.21144	49.4492	0	44.5868	0	0.066036
AhOMT62	1.54576	0	0	0	0	0	0	0	15.0214	0	13.5477	0	0
AhOMT63	0	0.0542222	0	0	0.084942	0.147158	0.033713	0.288089	3.41069	0	2.21703	0	0
AhOMT64	0.235078	0.0535232	0	0.740339	0.643933	4.323	4.54264	0	3.32722	13.5539	0.236498	5.31599	6.65067
AhOMT65	0	0	0	0	0	0	0	0	0	0	0	0	0
AhOMT66	2.79306	1.9241	2.64872	1.64112	3.82006	3.28475	2.39709	3.01035	2.10173	2.35936	2.17259	2.41066	2.36771
AhOMT67	0	0	0	0	0	0	0	0	0	0	0	0	0
AhOMT68	0.68782	0	0	0	0	0	0	0	0.568321	0	0	0	0
AhOMT69	68.8842	0.093743	0.330851	0.327579	7.87739	3.85103	22.3738	20.439	13.9503	2.31835	0.087394	16.6327	77.6104
AhOMT70	0	0	0	0	0	0.294924	0.058706	0.293473	1.49421	0	0	0.108238	0
AhOMT71	355.24	0.512933	2.96685	5.07408	77.4244	48.7182	227.728	213.934	70.4173	19.4583	0.449219	146.903	669.069
AhOMT72	215.371	0.202202	1.12342	0.343412	0.158167	0.072483	3.00674	52.1979	58.0551	0.316041	0	0.260525	0.516846
AhOMT73	0.259386	0	0	0	0	0	0.074682	0	1.82005	0.042442	0	0	0
AhOMT74	0	0	0	0	0	0.090057	0.11993	0	0.447417	0.073997	0.923005	0.041746	0.108252
AhOMT75	0.016872	0.13518	0	0	0	0	0.154764	0	0	0	0.166567	0	0
AhOMT76	0	0	0	0	0	0	0	0	0.632814	0	1.13466	0	0
AhOMT77	0.016872	0.13518	0	0	0	0	0.154764	0	0	0	0.166567	0	0
AhOMT78	0	0	0	0	0	0.090057	0.11993	0	0.447417	0.073997	0.923005	0.041746	0.108252
AhOMT79	0.00345833	0	0	0	0.330851	0.150449	0.001827	0.369878	0.323484	0	0.079608	0	0
AhOMT80	0	0.0198607	0	0	0	0	0	0	0	0	0	0	0
AhOMT81	0.0799453	0	0	0	0	0	0.402225	0.511648	9.88686	0.067894	12.1606	0	0.102584
AhOMT82	0.0391847	0	0	0	0	0	0	0.544369	9.88206	0	0.032398	0	0
AhOMT83	6.95016	0	0	0.212724	0	0	0	0.966792	0.401413	0	0	0	0
AhOMT84	0	0	0	0	0	0	0.134039	0.210355	0.16337	0	0.031062	0	0
AhOMT85	0	0	0	0	0	0	0	0	0.271745	0	0.416446	0	0
AhOMT86	0	0	0	0	0.067613	0	0	0	0	0	0.227873	0	0.093731
AhOMT87	0.106893	0.00678575	0.0129485	0.068709	0	0	0	0	1.16917	0.050264	0.235578	0	0
AhOMT88	1.90916	0	0.07859	0	5.92893	11.3313	15.2668	0.367816	8.03377	4.45627	0.567168	6.81943	46.956
AhOMT89	0	0.043367	0	0	0.073167	0.50455	0.431192	0	0.263742	0.466593	0.12276	0.627351	1.90186
AhOMT90	0	0.401984	1.99683	1.52979	3.23965	3.03423	1.16083	0	0	2.25979	0	0.117858	1.28147
AhOMT91	0.100735	0.0203082	0.10346	43.9223	1.22054	3.97311	2.57933	0	0	0.908559	0.06253	2.46268	3.1181
AhOMT92	0	0	0	0	0	0.119051	0	0	0	0.042349	0	0.026218	0.078725
AhOMT93	0	0	0	0	1.157	0.448465	0	0	0	0	0.033617	0	0.739691
AhOMT94	0	0	0	0	0.111926	0	0	0	0	0	0	0	0
AhOMT95	27.3593	0.841607	0.471944	3.8257	0.79054	1.00542	40.5556	0.388059	18.5366	18.0092	15.4173	4.62523	0.107547
AhOMT96	0	0	0	0	0	0	0	0	0	0	0	0	0
AhOMT97	0	0	0	0	0	0	0	0	0	0	0	0	0
AhOMT98	0.0802407	0.008345	0	0	0	0.059154	0.053504	0	4.29909	0	0.079739	0.143482	0.057883
AhOMT99	0	0	0	0.872388	0	0.22794	1.24703	0	0	0.076053	0.068548	0.668002	0
AhOMT100	1.21847	0	0	7.55897	0.313735	0.231086	3.40514	0.114396	24.4971	6.25758	0.673697	0.842712	0.139535
AhOMT101	0	4.71781	5.8553	1.96996	24.8483	16.4986	0.231824	0	0	2.94339	0	0.554039	9.81793
AhOMT102	0.269131	15.0223	11.4529	3.25348	17.0564	17.9759	72.4717	0	0.302998	10.8394	0	16.0255	85.6436
AhOMT103	14.3328	10.8279	16.7098	12.8154	13.9911	13.1544	10.7912	10.4543	14.4834	18.2775	13.7323	11.5355	8.62335
AhOMT104	0	0	0	1.81542	11.9228	0	0	15.8691	0	0	0	0	0
AhOMT105	8.82244	0.030602	0	0	0	0.072551	11.6466	0	23.6801	1.98929	5.75908	0.226891	0
AhOMT106	9.87503	9.67387	6.84456	2529.39	128.966	56.6574	92.598	10.2352	8.06	206.227	5.98817	78.8347	19.1584
AhOMT107	0.918378	1.09278	1.29799	0.898147	3.02301	1.78173	2.12788	0.249412	4.01916	2.04224	3.29823	1.21929	1.57818
AhOMT108	0.206144	0.199626	0.142945	1.92891	0.86554	1.91816	0.792303	0	1.28391	1.3024	1.20468	0.413173	1.03927
AhOMT109	2.7922	0.307362	11.448	1.75773	1.30344	0.705229	0.229218	0.147184	0.166282	0.334341	0.025217	0.271445	0.164128
AhOMT110	0	0.0108345	0.0507855	0	0	0.047579	0	0	0	0	0	0	0.04437
AhOMT111	0.835677	0.181749	0.295683	15.6885	2.59273	1.34051	2.3755	2.64458	13.9353	7.56255	5.67622	6.58787	0.405665
AhOMT112	137.488	3.08655	28.7504	3.05607	14.1935	10.7636	27.9883	14.6815	106.38	13.2778	26.2256	27.5954	15.2041
AhOMT113	516.068	9.12406	59.6964	8.04657	109.341	29.7817	101.114	38.5076	263.697	37.6684	90.3686	87.2343	57.2326
AhOMT114	419.303	12.9386	59.8697	5.4493	23.913	14.6816	78.2501	22.9073	102.314	27.7594	31.5132	53.5825	31.7952
AhOMT115	0.555414	0.070543	0.018267	0	5.01567	48.169	14.7039	0.412438	39.3536	4.06234	0.153582	24.1161	145.932
AhOMT116	33.6834	19.0094	20.4401	41.7431	27.2006	81.5881	43.0025	34.1213	45.7899	49.79	5.32496	46.7586	108.79
