# Supplementary material for: In-silico identification and characterization of O-methyltransferase gene family in peanut (Arachis hypogaea L.) reveals their putative roles in development and stress tolerance
Source: Front Plant Sci. 2023 Mar 31;14:1145624. doi: 10.3389/fpls.2023.1145624 (PMC10102615; doi:10.3389/fpls.2023.1145624)
Supplement: Supplementary file 1 [file DataSheet_1.zip › Supplementary Materials/Supplementray Table 8.xlsx]

## Sheet: Sheet1
Supplementary Table 8: FPKM values of AhOMTs expression under different hormones, drougth, and temperature treatments.
Gene	Abscisic Acid	Brassinolide	Ethephon	Paclobutrazol	Salisylic Acid	ddH2O	Room temperature	Low temperature	Drought	Normal irrigation
AhOMT1	0.419702	0.22524	0.195107	0.52085	0	0.276058	0.034813	0.071621	0.03724	0.468044
AhOMT2	0.382197	0.214022	2.13719	0.280322	0.79011	1.15607	0.706619	0.038159	13.8498	1.54517
AhOMT3	2.54973	3.01155	7.31265	2.62908	3.15026	5.47293	2.497	2.40294	0.799278	2.54779
AhOMT4	1.92511	1.07859	0.94206	3.94095	1.34669	2.89295	2.37486	0.327	0.55877	5.83737
AhOMT5	0.06626	0	0	0.719862	0	0.041925	0	0	0.234197	0
AhOMT6	0	0	0	1.35197	0.410898	0	0	0	0.374621	0.080702
AhOMT7	7.66316	8.5246	8.76886	9.59512	11.2945	10.1953	9.08141	6.97202	9.83107	13.122
AhOMT8	0.145454	0.17092	0.387042	0.340067	0.185025	0.419234	0.204821	0.391881	0.063627	0.590308
AhOMT9	0.529444	0.435348	0.573302	0.333329	0.841589	0.722782	0.420205	0.135766	0.412407	1.17339
AhOMT10	0.013425	0	0.032539	0.958228	0.25708	0.032902	0.046269	2.06193	0.717381	0.0425
AhOMT11	5.91456	1.21931	1.75253	7.96109	3.45709	6.00718	2.86794	0.446012	1.68449	8.79725
AhOMT12	0	0	0	1.12686	0	0.139346	0	3.83926	0.438187	0
AhOMT13	0.770749	0.759622	0.802351	0.94056	1.07085	0.609134	0.472213	1.15404	1.04672	0.979842
AhOMT14	0	0	0	0	0	0	0	0	0	0
AhOMT15	0	0	0.418033	0	0	0	0.096	0	0	0
AhOMT16	0	0	0	0	0	0	0	0	0	0
AhOMT17	0	0	0	0	0.078976	0	0	0	0	0
AhOMT18	0.163459	0.101926	0.039831	0	0.142929	0.160025	0.087943	0	0.040648	0.138732
AhOMT19	0	0	0	0	0	0	0	0	0	0
AhOMT20	0	0	0	0	0	0	0	0	0	0
AhOMT21	0	0	0	0	0	0	0.132109	0.058834	0.094404	0
AhOMT22	0.621987	0.497766	0.933049	1.52118	1.26188	0.118747	0.242897	0.234491	0	0.710583
AhOMT23	0.340252	0	0.218235	0.544016	0.281035	0.234165	0.112262	0	0	0
AhOMT24	0.063414	0.478952	0.646561	13.353	5.67296	0.121643	0.031103	0.068242	0	0.069836
AhOMT25	0	0.167684	0	0.469543	0.200954	0.183104	0	0	0	0.068856
AhOMT26	0.220935	0	0	0.677105	0.720313	0.102711	0	0.237761	0.064853	0.321309
AhOMT27	0.758652	0.929969	2.41636	0.442077	1.33883	1.02963	1.53646	0.743753	1.1709	2.03117
AhOMT28	0.365095	0.384816	0.308292	0.63064	0.852988	0.609528	0.902862	1.08005	0.502212	0.445221
AhOMT29	0.039463	0	0	0	0	0	0	0	0	0
AhOMT30	0	0.047987	0.127677	1.93402	1.53053	0.476802	0.05152	0.355802	1.53855	0.461804
AhOMT31	11.8891	12.0819	13.7194	10.1664	11.6113	12.4381	10.3639	1.64183	15.3572	10.9942
AhOMT32	6.26092	4.87786	7.357	7.6088	6.45552	7.61279	7.99701	11.3724	10.0547	6.68246
AhOMT33	19.01	13.5542	12.4854	27.8555	18.8145	15.6455	12.9056	30.408	55.927	13.6926
AhOMT34	20.9637	12.0012	18.3741	24.0495	21.0107	19.9044	15.0136	15.2778	21.5178	9.86202
AhOMT35	41.0629	34.1185	42.2274	62.2297	49.8373	43.6365	31.9187	25.4269	55.2829	50.2843
AhOMT36	12.8233	5.28723	2.37911	26.9715	9.82612	52.8603	6.04105	0.199351	0	102.4
AhOMT37	0.189576	0.261084	0.297598	1.72774	0.730478	0.508135	0.510088	0.999618	0.466096	0.751617
AhOMT38	0	0	0	0	0	0	0	0	0	0
AhOMT39	0.951776	0.828426	1.32806	0.964926	1.77178	1.13744	1.54977	0.578333	0.789599	1.96687
AhOMT40	2.20672	1.72448	5.10232	5.89987	3.12147	1.35672	1.75264	0.341374	24.3757	3.28428
AhOMT41	4.84106	5.54402	3.13664	7.48818	3.77631	3.61198	3.01377	2.02587	0.757759	2.55134
AhOMT42	1.18018	1.08015	3.68121	2.45776	1.05423	3.04783	2.09607	0.537595	0.729233	5.3403
AhOMT43	0	0.079481	0.105343	0.06088	0.132049	0.112799	0	0.035528	0.196314	0.038149
AhOMT44	0	0.028467	0	1.49674	0.060556	0.05579	0	0.058926	0.688827	0
AhOMT45	1.83355	1.73616	3.14466	2.32737	2.4541	2.28699	1.74745	0.893326	0.383976	3.80214
AhOMT46	0.046038	0	0.075381	0	0.035507	0.147611	0.059153	0	0	0.128262
AhOMT47	0.355268	0.189445	0.112776	0.127831	0.217048	0.583724	0.231787	0.1248	0.037776	0.371308
AhOMT48	21.1536	3.7154	3.60179	8.14253	3.03044	1.73916	3.33999	1.93856	1.20473	1.47673
AhOMT49	33.4352	11.1575	1.79001	18.9557	10.9457	26.2264	12.269	3.96155	0.136083	14.7345
AhOMT50	0.041366	0.157665	0.100038	1.73345	0.240553	0.318293	0.051641	18.9776	1.41497	0.058072
AhOMT51	0	0	0	0	0.060148	0.041647	0	7.38288	0	0
AhOMT52	0.519229	0.423111	0.565661	1.00731	0.342344	0.55282	0.827443	0.934348	0.901884	0.575547
AhOMT53	0.519229	0.423111	0.565661	1.00731	0.342344	0.55282	0.827443	0.934348	0.901884	0.575547
AhOMT54	0.519229	0.423111	0.565661	1.00731	0.342344	0.55282	0.827443	0.934348	0.901884	0.575547
AhOMT55	0.951776	0.828426	1.32806	0.964926	1.77178	1.13744	1.54977	0.578333	0.789599	1.96687
AhOMT56	0	0	0	0	0	0	0	0	0	0
AhOMT57	0	0	0	0	0	0	0	0.076789	0	0
AhOMT58	0.037759	0	0	0	0	0	0	0	0	0
AhOMT59	0	0	0	0	0	0	0	0	0	0
AhOMT60	0.105489	0.085539	0.073405	0	0.044887	0.064842	0.014098	0	0	0
AhOMT61	0.27774	0.200118	0.143517	0.132537	0.121625	0.064678	0.124581	0.123041	0	0.037132
AhOMT62	0.037759	0	0	0	0	0	0	0	0	0
AhOMT63	0.037551	0	0	0	0	0	0	0	0	0
AhOMT64	0	0.142148	0.209089	0.137431	0.137853	0.483448	0.09187	0.051673	0	0.206557
AhOMT65	0	0	0	0	0	0	0	0	0	0
AhOMT66	2.20907	2.87443	4.14227	4.23077	4.2314	2.85587	2.54437	1.54814	4.16096	2.86191
AhOMT67	0	0	0	0	0	0	0	0	0	0
AhOMT68	0	0	0	0	0	0	0	0	0	0
AhOMT69	0.495756	0.023193	0.523415	0.987711	0.078836	0.263237	0.140904	0.147667	0	0.674907
AhOMT70	0	0	0	0	0	0	0	0.075056	0	0
AhOMT71	166.062	141.319	128.611	116.732	67.9846	66.2962	65.4615	20.108	2.40158	74.2283
AhOMT72	0	0	0	0.071151	0	0	0	0	0	0.054765
AhOMT73	0	0	0	0	0	0	0	0	0	0
AhOMT74	0	0	0	0	0	0	0	0	0	0
AhOMT75	0	0	0.052895	0	0	0	0	0	0	0
AhOMT76	0	0	0	0	0	0	0	0	0	0
AhOMT77	0	0	0.052895	0	0	0	0	0	0	0
AhOMT78	0	0	0	0	0	0	0	0	0	0
AhOMT79	0	0	0	0.311744	0	0	0.004454	0	0	0
AhOMT80	0	0	0	0	0	0	0	0	0	0
AhOMT81	0.039463	0	0	0	0	0	0	0	0	0
AhOMT82	0	0	0	0	0	0	0	0	0	0
AhOMT83	0	0	0	0	0	0	0	2.59315	0	0
AhOMT84	0	0	0	0	0	0	0	0	0	0
AhOMT85	0	0	0	0	0	0	0	0	0	0
AhOMT86	0	0	0	0	0	0	0	0	0	0
AhOMT87	0	0	0	0.347686	0.141304	0	0.039541	0.866412	0	0
AhOMT88	4.95806	2.04739	2.52388	12.1323	4.85332	9.24218	2.31094	0.24923	1.72209	13.8723
AhOMT89	3.49803	2.57601	4.21643	3.14864	1.60601	1.83431	2.06827	0.24732	0.156304	1.56773
AhOMT90	0.257054	3.85374	7.26555	0.796347	1.25192	0.72697	1.17731	1.73956	0	2.83629
AhOMT91	0.605221	4.64414	6.44448	0.879795	1.7899	1.51852	1.62366	3.29048	0	3.65556
AhOMT92	5.49534	1.70358	0.325084	0.491903	0.327468	3.88641	2.71457	0	0	0.937153
AhOMT93	174.324	48.8439	13.5916	16.7111	6.09084	112.134	105.598	0.653671	0	20.6491
AhOMT94	0.506213	0.084834	0	0.332427	0.04268	0.326148	0.300491	0	0	0
AhOMT95	0	0	0	0	0	0	0	0	0	0.055899
AhOMT96	0	0	0	0	0	0	0	0	0	0
AhOMT97	0.116309	0	0	0	0	0	0	0	0	0
AhOMT98	0	0	0.051194	0	0.158114	0	0.026768	0	0	0.060003
AhOMT99	0.942634	0.191162	0.57839	12.1519	8.15358	1.18587	0.375947	0	5.47045	1.22104
AhOMT100	0.138227	0.209037	0.167793	0.222012	0.116787	0.25308	0	0	0	0
AhOMT101	13.5877	15.289	17.8172	10.4143	22.3975	9.01535	10.295	3.77269	1.04261	31.1474
AhOMT102	33.3273	27.2625	38.6021	35.263	28.0461	40.3276	20.1772	22.8433	0.280464	47.9461
AhOMT103	7.78156	7.73387	9.64988	12.3299	11.9087	8.85936	11.157	11.0583	14.5447	11.3516
AhOMT104	5.90311	0.331057	0.041889	16.4103	5.54356	0.822122	0.338431	0.204586	0.166861	0
AhOMT105	0	0	0	0	0	0.042658	0	0	0	0
AhOMT106	223.646	82.5232	329.937	966.061	612.061	125.12	109.982	92.4644	4167.98	80.5404
AhOMT107	2.03481	1.18376	3.09951	2.34017	2.51438	1.31841	1.1929	1.79748	2.19443	1.4357
AhOMT108	0.573821	1.16605	1.29099	0.559363	1.97322	1.25318	1.25915	0.821502	0.622685	1.13936
AhOMT109	1.03346	0.954216	1.18807	0.647581	1.08423	0.713833	0.500152	1.21893	1.13189	0.968568
AhOMT110	0.070732	0	0	0	0.019508	0	0.146074	0	0	0
AhOMT111	3.26124	1.83707	1.21493	1.00533	1.21257	4.11548	2.01609	1.90086	0.139212	1.97386
AhOMT112	12.0638	8.35324	7.7956	17.1847	12.0427	9.45974	9.15018	19.6972	22.6827	9.39824
AhOMT113	44.0888	27.3167	22.8459	56.2846	38.6715	30.8934	26.4235	68.2706	100.864	30.152
AhOMT114	19.8735	10.0508	12.3496	31.7086	18.4756	15.4141	13.9174	13.5266	22.9731	14.5665
AhOMT115	12.8233	5.28723	2.37911	26.9715	9.82612	52.8603	6.04105	0.199351	0	102.4
AhOMT116	52.6678	42.3961	49.657	58.3544	53.6069	89.1136	45.9298	17.6547	11.852	98.501
